# Supplementary material for: Phylogenetic Investigation of Peptide Hormone and Growth Factor Receptors in Five Dipteran Genomes
Source: Front Endocrinol (Lausanne). 2013 Dec 16;4:193. doi: 10.3389/fendo.2013.00193 (PMC3863949; doi:10.3389/fendo.2013.00193)
Supplement: Supplementary file 1 [file 73172_Vogel_DataSheet1.XLSX]

## Sheet: typeA cluster 1
		Ae. aegypti	An. gambiae	D. melanogaster	Cu. quinquefaciatus	D. mojavensis
AAEL011325	Adipokinetic	AAEL011325	AGAP002156	CG11325		GI1754
AGAP002156	Adipokinetic
CG11325	Adipokinetic
GI1754	Adipokinetic
AAEL009673	Adipokinetic/Corazonin-like	AAEL009673	AGAP001532		CPIJ001199
AGAP001532	Adipokinetic/Corazonin-like
CPIJ001199	Adipokinetic/Corazonin-like
AAEL007169	Allatostatin A	AAEL007169	AGAP003658	CG2872	CPIJ016163	GI1171, GI1583
AGAP003658	Allatostatin A
CG2872	Allatostatin A
CPIJ016163	Allatostatin A
GI1171	Allatostatin A
GI1583	Allatostatin A
AAEL006076	Allatostatin A2	AAEL006076, AAEL006077	AGAP001773, AGAP001774	CG10001	CPIJ011118, CPIJ013095	GI1053
AAEL006077	Allatostatin A2
AGAP001773	Allatostatin A2
AGAP001774	Allatostatin A2
CG10001	Allatostatin A2
CPIJ011118	Allatostatin A2
CPIJ013095	Allatostatin A2
GI1053	Allatostatin A2
AAEL012356	Allatostatin C
AAEL012920	Allatostatin C
AGAP010486	Allatostatin C
AGAP012268	Allatostatin C
CG13702	Allatostatin C
CG13702E	Allatostatin C
CG7285	Allatostatin C
CPIJ010469	Allatostatin C
CPIJ011191	Allatostatin C
GI1359	Allatostatin C
AAEL005310	Allatotropin	AAEL005310	AAEL011680		CPIJ014752
AAEL011680	Allatotropin
CPIJ014752	Allatotropin
AAEL004777	Bursicon	AAEL004777	AGAP008347	CG8930	CPIJ011619	GI1739
AGAP008347	Bursicon
CG8930	Bursicon
CPIJ011619	Bursicon
GI1739	Bursicon
AAEL016997	CCHamide	AAEL016997, AAEL017410	AGAP003631, AGAP011452	CG14593, CG30106	CPIJ017639	GI1836, GI2077
AAEL017410	CCHamide
AGAP003631	CCHamide
AGAP011452	CCHamide
CG14593	CCHamide
CG30106	CCHamide
CPIJ017639	CCHamide
GI1836	CCHamide
GI2077	CCHamide
AAEL010207	CCK/Sulfakinin	AAEL010207	AGAP001022	CG32540, CG42301	CPIJ005574, CPIJ016281, CPIJ016282	GI1092, GI1092
AGAP001022	CCK/Sulfakinin
CG32540	CCK/Sulfakinin
CG42301	CCK/Sulfakinin
CPIJ005574	CCK/Sulfakinin
CPIJ016281	CCK/Sulfakinin
CPIJ016282	CCK/Sulfakinin
GI1092	CCK/Sulfakinin
GI1092	CCK/Sulfakinin
AAEL011475	Corazonin	AAEL011475	AGAP001558	CG10698	CPIJ016678,CPIJ016679	GI1233
AGAP001558	Corazonin
CG10698	Corazonin
CPIJ016678	Corazonin
CPIJ016679	Corazonin
GI1233	Corazonin
AAEL008652	crustacean cardioactive peptide	AAEL008652, AAEL008655	AGAP001961, AGAP001962	CG33344	CPIJ006268, CPIJ006269	GI2291
AAEL008655	crustacean cardioactive peptide
AGAP001961	crustacean cardioactive peptide
AGAP001962	crustacean cardioactive peptide
CG33344	crustacean cardioactive peptide
CPIJ006268	crustacean cardioactive peptide
CPIJ006269	crustacean cardioactive peptide
GI2291	crustacean cardioactive peptide
AAEL000266	Dopamine/Ecdysteroid	AAEL000266	AGAP005681	CG18314	CPIJ006941, CPIJ01659	GI1259
AGAP005681	Dopamine/Ecdysteroid
CG18314	Dopamine/Ecdysteroid
CPIJ006941	Dopamine/Ecdysteroid
CPIJ01659	Dopamine/Ecdysteroid
GI1259	Dopamine/Ecdysteroid
AAEL005803	Ecdysis triggering hormone	AAEL005803, AAEL005804	AGAP002881	CG5911	CPIJ003420, CPIJ003421, CPIJ003422	GI2194
AAEL005804	Ecdysis triggering hormone
AGAP002881	Ecdysis triggering hormone
CG5911	Ecdysis triggering hormone
CG5911	Ecdysis triggering hormone
CPIJ003420	Ecdysis triggering hormone
CPIJ003421	Ecdysis triggering hormone
CPIJ003422	Ecdysis triggering hormone
GI2194	Ecdysis triggering hormone
GI2194	Ecdysis triggering hormone
AAEL004399	GPB2/GPA5	AAEL004399	AGAP004035	CG7665	CPIJ007712	GI2395
AGAP004035	GPB2/GPA5
CG7665	GPB2/GPA5
CPIJ007712	GPB2/GPA5
GI2395	GPB2/GPA5
AAEL006636	Leucokinin	AAEL006636, AAEL011026	AGAP010851	CG10626	CPIJ012071	GI1318
AAEL011026	Leucokinin
AGAP010851	Leucokinin
CG10626	Leucokinin
CPIJ012071	Leucokinin
GI1318	Leucokinin
	Ligand
AAEL010626	Neuropeptide F	AAEL010626	AGAP004122, AGAP004123	CG1147	CPIJ006984, CPIJ018265	GI2438
AGAP004122	Neuropeptide F
AGAP004123	Neuropeptide F
CG1147	Neuropeptide F
CPIJ006984	Neuropeptide F
CPIJ018265	Neuropeptide F
GI2438	Neuropeptide F
AAEL001606	orphan A1	AAEL001606	AGAP004930	CG3171	CPIJ003158	GI1629
AGAP004930	orphan A1
CG3171	orphan A1
CPIJ003158	orphan A1
GI1629	orphan A1
AGAP001499	orphan A2		AGAP001499			GI1542
GI1542	orphan A2
AGAP001498	orphan A3		AGAP001498	CG4313, CG4322	CPIJ01570	GI1517
CG4313	orphan A3
CG4322	orphan A3
CPIJ01570	orphan A3
GI1517	orphan A3
CG31096	orphan A4			CG31096		GI2241
GI2241	orphan A4
AAEL005095	orphan A5	AAEL005095	AGAP001807	CG34411		GI1637
AGAP001807	orphan A5
CG34411	orphan A5
GI1637	orphan A5
AAEL000528	orphan A6	AAEL000528	AGAP011320	CG13579	CPIJ017421	GI2064
AGAP011320	orphan A6
CG13579	orphan A6
CPIJ017421	orphan A6
GI2064	orphan A6
AAEL003647	orphan A7	AAEL003647	AGAP001379		CPIJ011716, CPIJ011717, CPIJ016695, CPIJ016696
AGAP001379	orphan A7
CPIJ011716	orphan A7
CPIJ011717	orphan A7
CPIJ016695	orphan A7
CPIJ016696	orphan A7
AAEL017549	orphan A8	AAEL017549	AGAP011941, AGAP011942	CG13575	CPIJ010126	GI2131
AGAP011941	orphan A8
AGAP011942	orphan A8
CG13575	orphan A8
CPIJ010126	orphan A8
GI2131	orphan A8
AAEL008267	orphan A9	AAEL008267, AAEL008282	AGAP011179	CG30340	CPIJ014670, CPIJ014671	GI2123
AAEL008282	orphan A9
AGAP011179	orphan A9
CG30340	orphan A9
CPIJ014670	orphan A9
CPIJ014671	orphan A9
GI2123	orphan A9
AAEL01733	Perivicerokinin	AAEL01733, AAEL017335	AGAP003244	CG14575	CPIJ01511	GI1184
AAEL017335	Perivicerokinin
AGAP003244	Perivicerokinin
CG14575	Perivicerokinin
CPIJ01511	Perivicerokinin
GI1184	Perivicerokinin
AAEL003747	Pyrokinin 1	AAEL003747	AGAP000658	CG9918	CPIJ014065, CPIJ019566	GI2455
AGAP000658	Pyrokinin 1
CG9918	Pyrokinin 1
CPIJ014065	Pyrokinin 1
CPIJ019566	Pyrokinin 1
GI2455	Pyrokinin 1
AGAP003076	Pyrokinin 2		AGAP003076	CG8784, CG8795	CPIJ011105, CPIJ011106, CPIJ011107, CPIJ015545	GI2325, GI2433
CG8784	Pyrokinin 2
CG8795D	Pyrokinin 2
CPIJ011105	Pyrokinin 2
CPIJ011106	Pyrokinin 2
CPIJ011107	Pyrokinin 2
CPIJ015545	Pyrokinin 2
GI2325	Pyrokinin 2
GI2433	Pyrokinin 2
AAEL008296	RYamide/NepY-like	AAEL008296, AAEL015418	AGAP000115, AGAP000351	CG5811	CPIJ018504, CPIJ019394	GI2430
AAEL015418	RYamide/NepY-like
AGAP000115	RYamide/NepY-like
AGAP000351	RYamide/NepY-like
CG5811	RYamide/NepY-like
CPIJ018504	RYamide/NepY-like
CPIJ019394	RYamide/NepY-like
GI2430	RYamide/NepY-like
AAEL007924	short neuropeptide F	AAEL007924, AAEL013505	AGAP012378	CG7395	CPIJ013069	GI1154
AAEL013505	short neuropeptide F
AGAP012378	short neuropeptide F
CG7395	short neuropeptide F
CPIJ013069	short neuropeptide F
GI1154	short neuropeptide F
AAEL005994	SIFamide	AAEL005994, AAEL009698	AGAP003335	CG10823	CPIJ016970, CPIJ017622	GI1083
AAEL009698	SIFamide
AGAP003335	SIFamide
CG10823	SIFamide
CPIJ016970	SIFamide
CPIJ017622	SIFamide
GI1083	SIFamide
AAEL006947	Tachykinin	AAEL006947	AGAP001592, AGAP002824	CG6515, CG7887	CPIJ007277, CPIJ014103	GI2197, GI2389
AGAP001592	Tachykinin
AGAP002824	Tachykinin
CG6515	Tachykinin
CG7887	Tachykinin
CPIJ007277	Tachykinin
CPIJ014103	Tachykinin
GI2197	Tachykinin
GI2389	Tachykinin
AAEL004732	Trissin	AAEL004732	AGAP008702	CG34381	CPIJ001962, CPIJ001963	GI1339
AGAP008702	Trissin
CG34381	Trissin
CPIJ001962	Trissin
CPIJ001963	Trissin
GI1339	Trissin

## Sheet: TypeA cluster 2
	Ae. aegypti	An. gambiae	D. melanogaster	Cu. quinquefaciatus	D. mojavensis	Receptor type	class	cluster
FMRFamide	AAEL003378, AAEL015604	AGAP001862	CG2114	CPIJ007187	GI11409	GPCR	type A rhodopsin-like	2
Myoinhibitory/Sex peptide	AAEL010313	AGAP012427	CG16752	CPIJ007973	GI15790	GPCR	type A rhodopsin-like	2
Myosuppressin	AAEL006283	AGAP005229	CG43745, CG8985	CPIJ000143	GI12147, GI12149	GPCR	type A rhodopsin-like	2
orphan A10	AAEL004153, AAEL004187, AAEL005745	AGAP005001, AGAP005002	CG16726	CPIJ000934, CPIJ006942, CPIJ018762, CPIJ018763	GI13258	GPCR	type A rhodopsin-like	2
orphan A11	AAEL004160		CG33639	CPIJ018293	GI15133	GPCR	type A rhodopsin-like	2
orphan A12	AAEL008566	AGAP004829	CG13229	CPIJ006507	GI19737	GPCR	type A rhodopsin-like	2
Proctolin			CG6986		GI14912	GPCR	type A rhodopsin-like	2

## Sheet: type B
	Ae. aegypti	An. gambiae	D. melanogaster	Cu. quinquefaciatus	D. mojavensis
Calcitonin-releasing factor-like (DH33)	AAEL010043	AGAP009770	CG32843	CPIJ014419	GI19445
Corticotropin-releasing factor-like (DH44)	AAEL005894, AAEL008292	AGAP005464, AGAP005465	CG12370, CG8422	CPIJ008820, CPIJ008822	GI19749, GI20281
Culicidae Methuselah-like	AAEL010980, AAEL010982, AAEL017259	AGAP006216, AGAP006218	CPIJ013926, CPIJ013929
latrophilin	AAEL008126	AGAP003972	CG8639	CPIJ007249	GI18798
Methuselah type A		AGAP004025	CG6965	CPIJ003436	GI22669
Methuselah type B			CG16992, CG17795, CG30018, CG31147, CG32853, CG6530, CG6536, CG6936, CG7476		GI16743
Methuselah type C	AAEL017374	AGAP009453	CG4521	CPIJ001142, CPIJ014343, CPIJ019111	GI15323
Methuselah type D			CG17061, CG17084, CG32475		GI16744, GI16746, GI16747
Drosophila novel methuselah				CG31720
Mth-like 14	AAEL000811, AAEL011526	AGAP011643	CG32476	CPIJ008164, CPIJ013925	GI12790, GI18268
orphan B1 (hector-like)	AAEL006490, AAEL017167	AGAP001175	CG4395	CPIJ011559	GI16272
orphan B2 (HE6-like)		AGAP000130	CG11318, CG15556	CPIJ801905, CPIJ801912	GI10438, GI22317, GI23624
Pigment dispersing factor	AAEL009024	AGAP003654	CG13758	CPIJ009749	GI14713

## Sheet: RTK
	Ae. aegypti	An. gambiae	D. melanogaster	Cu. quinquefaciatus	D. mojavensis
Activin (baboon)	AAEL001711	AGAP008247,AGAP012476	CG8224	CPIJ017089	GI20087
Activin/Bone morphogenic protein 2 (punt)	AAEL007384, AAEL009652	AGAP000763	CG7904	CPIJ017753	GI10656
Activin/Bone morphogenic protein 2 (wishful thinking)	AAEL004165	AGAP005567	CG10776	CPIJ004526	GI11419
Bone morphogenic protein (saxaphone)	AAEL012152, AAEL015125	AGAP007729	CG1891	CPIJ014117	GI19992
Bone morphogenic protein (thickveins)	AAEL009339, AAEL012125	AGAP009329	CG14026	CPIJ004799	GI19788
Collegen	AAEL002640	AGAP008744	CG33531	CPIJ011073	GI11477, GI11510
Ephrin	AAEL008301, AAEL017107	AGAP000489		CG1511	GI14095
Epidermal growth factor	AAEL004319	AGAP008819		CG10079	GI19081
Fibroblast growth factor	AAEL002172, AAEL004932	AGAP003108	CG7223	CPIJ007391, CPIJ018269	GI23882
Glial cell line-derived neurotrophic factor	AAEL007123	AGAP008899	CG14396	CPIJ000502	GI17995
Insulin-like peptide	AAEL002317	AGAP012424	CG18402	CPIJ006878	GI23836
Jelly Belly	AAEL003969	AGAP012070	CG8250	CPIJ010280, CPIJ019761	GI18496
Muscle specific kinase (MUSK)	AAEL001370	AGAP006988	CG4007	CPIJ002245	GI19986
orphan R1 (VFTD)	AAEL001915	AGAP009157	CPIJ010962		DAA06504.1
orphan R2 (ROR)	AAEL010374	AGAP006219	CG4926	CPIJ013924	GI19175
Platelet-derived/Vascular endothelial growth factor	AAEL003928	AGAP008813	CG8222	CPIJ012087	GI14251
Prothoracicotropic hormone	AAEL002404, AAEL010923	AGAP005763	CG1389	CPIJ000058, CPIJ001844

## Sheet: GC
	Ae. aegypti	An. gambiae	D. melanogaster	Cu. quinquefaciatus	D. mojavensis
Eclosion hormone	AAEL008387	AGAP012161	CG10738	CPIJ010082	GI13925
NPLP1	AAEL008390	AGAP012163	CG42636, CG42637	CPIJ010083	GI11917
orphan GC1	AAEL005330	AGAP008848	CG33114	CPIJ009261
orphan GC2 - Atrial naturetic peptide	AAEL006806	AGAP003283	CG31183	CPIJ001417	GI24643
orphan GC3	AAEL011318	AGAP008691	CG3216	CPIJ000998	GI18553
orphan GC4 - Retinal GC	AAEL007359, AAEL012988	AGAP002233	CG34357	CPIJ015935	GI23007

## Sheet: Sheet6
Ligand	Ae. aegypti	An. gambiae	D. melanogaster	Cu. quinquefaciatus	D. mojavensis	Receptor type	Receptor class	cluster	Known function in mosquitoes	Ligand characteristics	Vertebrate homolog	References
Adipokinetic hormone (AKH)/hypertrehalosemic hormone (HrTH)	AAEL011325	AGAP002156	CG11325		GI17543	G protein-coupled receptor GPCR	type A rhodopsin-like	1	AKH 1 mobilizes stored carbohydrates but not lipids in adult mosquitoes. AKH 2 has no effect on these processes and no known receptor.	8 & 10 AA	Glucagon and glucagon-like peptides	Belmont et al. (2006). Caers et al. (2012). Kaufmann and Brown, M.R. (2008). Kaufmann et al. (2009). Mugumbate et al. (2011). Mugumbate et al. (2013).
Adipokinetic/Corazonin-like homone	AAEL009673	AGAP001532		CPIJ001199		GPCR	type A rhodopsin-like	1		10 AA		Hansen et al. (2010).
Allatostatin A	AAEL007169	AGAP003658	CG2872	CPIJ016163	GI15835	GPCR	type A rhodopsin-like	1	No inhibition of JH synthesis in mosquitoes.	8-11 AA isoforms with Y/FxFGLamide		Hernandez-Martinez et al. (2005). Li et al. (2004). Onken et al. (2004). Siju et al. (2013). Veenstra (1995). Veenstra et al. (1997).
Allatostatin A2	AAEL006076 AAEL006077	AGAP001773 AGAP001774	CG10001	CPIJ011118 CPIJ013095	GI10533	GPCR	type A rhodopsin-like	1
Allatostatin C	AAEL012356 AAEL012920	AGAP010486 AGAP012268	CG13702 CG7285	CPIJ010469 CPIJ011191	GI13590	GPCR	type A rhodopsin-like	1	Inhibits JH synthesis in mosquitoes	Cyclic ending PISCF isoforms, 15 AA	Somatostatin	Hernandez-Martinez et al. (2005). Li et al (2006). Mayoral et al. (2010). Siju et al. (2013). Veenstra (2008).
Allatotropin	AAEL005310 AAEL011680			CPIJ014752		GPCR	type A rhodopsin-like	1	Stimulates JH synthesis in mosquitoes.	14 AA, not in Drosophila		Hernandez-Martinez et al. (2005). Hernandez-Martinez et al. (2007). Li et al. (2003). Nouzova et al. (2012). Veenstra and Costes (1999).
Bursicon	AAEL004777	AGAP008347	CG8930	CPIJ011619	GI17392	GPCR	type A rhodopsin-like	1		30 kDa heterodimer		Honegger et al. (2011). Robertson et al.(2007).
CCHamide 1 & 2	AAEL016997 AAEL017410	AGAP003631 AGAP011452	CG14593 CG30106	CPIJ017639	GI20779 GI18367	GPCR	type A rhodopsin-like	1		13 AA, encoded by two genes		Hansen et al. (2011).
Sulfakinin	AAEL010207	AGAP001022	CG32540 CG42301	CPIJ005574 CPIJ016281 CPIJ016282	GI10929 GI10925	GPCR	type A rhodopsin-like	1		10 & 15 AA isoforms with Y(SO3H)-GHM/LRFamide	Cholecystokinin	Duttlinger et al. (2003).
Corazonin	AAEL011475	AGAP001558	CG10698	CPIJ016678 CPIJ016679	GI12336	GPCR	type A rhodopsin-like	1	Stimulates mosquito heart contractions	11 AA		Belmont, et al. (2006). Hillyer et al. (2012).
Crustacean cardioactive peptide (CCAP)	AAEL008652 AAEL008655	AGAP001961 AGAP001962	CG33344	CPIJ006268 CPIJ006269	GI22912	GPCR	type A rhodopsin-like	1	Stimulates mosquito heart contractions	Cyclic 10 AA		Belmont, et al. (2006). Chen and Hillyer (2013). Estévez-Lao, et al. (2013).
Dopamine/ecdysteroid hormone	AAEL000266	AGAP005681	CG18314	CPIJ006941 CPIJ016594	GI12597	GPCR	type A rhodopsin-like	1		Steroid or biogenic amine		Srivastava et al. (2005).
Ecdysis triggering hormone	AAEL005803 AAEL005804	AGAP002881	CG5911	CPIJ003420 CPIJ003421 CPIJ003422	GI21940	GPCR	type A rhodopsin-like	1	Activation of ecdysis behavior	2, 17 AA isoforms		Dai and Adams. (2009). Roller et al. (2010).
Glycoprotein A2/B5	AAEL004399	AGAP004035	CG7665	CPIJ007712	GI23956	GPCR	type A rhodopsin-like	1		30 kDa heterodimer	Thyrostimulin	Sudo et al. (2005).
Kinin (leucokinin)	AAEL006636 AAEL011026	AGAP010851	CG10626	CPIJ012071	GI13186	GPCR	type A rhodopsin-like	1	Stimulate diuresis by Malhighian tubules and hindgut contractions	3, 10 - 21 AA isoforms		Beyenbach and Piermarini (2011). Hayes et al. (1997). Kersch and Pietrantonio (2011). Lu et al. (2011). Pietrantonio et al. (2005). Schepel et al. (2010). Taneja-Bageshwar et al. (2009). Veenstra, et al. (1997).
Neuropeptide F	AAEL010626	AGAP004122 AGAP004123	CG1147	CPIJ006984 CPIJ018265	GI24389	GPCR	type A rhodopsin-like	1	Inhibits midgut contraction in larval mosquitoes.	36 AA	Neuropeptide Y, pancreatic polypeptide, peptide YY	Garczynski et al. (2005). Onken et al. (2004). Nässel and Wegener (2011). Stanek et al. (2002).
Orphan A1			CG31096		GI22413	GPCR	type A rhodopsin-like	1
Orphan A2	AAEL005095	AGAP001807	CG34411		GI16376	GPCR	type A rhodopsin-like	1
Orphan A4	AAEL001606	AGAP004930	CG3171	CPIJ003158	GI16297	GPCR	type A rhodopsin-like	1
Orphan A5		AGAP001499 AGAP001498	CG4313 CG4322		GI15426 GI15171	GPCR	type A rhodopsin-like	1
Orphan A6			CG13995		GI17307		type A rhodopsin-like
Orphan A6	AAEL000528	AGAP011320	CG13579	CPIJ017421	GI20641	GPCR	type A rhodopsin-like	1
Orphan A7		AGAP005356		CPIJ011983			type A rhodopsin-like	1
Orphan A8	AAEL003647	AGAP001379		CPIJ011716 CPIJ011717 CPIJ016695 CPIJ016696		GPCR	type A rhodopsin-like	1
Orphan A8	AAEL017549	AGAP011941 AGAP011942	CG13575	CPIJ010126	GI21316	GPCR	type A rhodopsin-like	1
Orphan A9	AAEL008267 AAEL008282	AGAP011179	CG30340	CPIJ014670 CPIJ014671	GI21235	GPCR	type A rhodopsin-like	1
Orphan A10		AGAP000383	CG32547		GI15592		type A rhodopsin-like	1
Orphan A11	AAEL017549	AGAP011942 AGAP011941	CG13575	CPIJ010126	GI21316	GPCR	type A rhodopsin-like	1
Periviscerokinin (PVK, capa, capability, hugin)	AAEL017335	AGAP003244	CG14575	CPIJ015116	GI11844	GPCR	type A rhodopsin-like	1	Modulate diuresis by Malpighian tubules	2, 9 - 12 AA isoforms with PRVamide	Neuromedin U	Ionescu and Donini (2012). Olsen et al. (2007).
Pyrokinin 1 (pheromone biosynthesis activating neuropeptide/PBAN)	AAEL003747	AGAP000658	CG9918	CPIJ014065 CPIJ019566	GI24557	GPCR	type A rhodopsin-like	1		6, 8 - 18 AA isoforms with PRLamide, encoded by 2 genes	Neuromedin U	Choi et al. (2013). Jurenka and Nusawardani (2011).
Pyrokinin 2		AGAP003076	CG8784 CG8795	CPIJ011105 CPIJ011106 CPIJ011107 CPIJ015545	GI23252 GI24332	GPCR	type A rhodopsin-like	1		6, 8 - 18 AA isoforms with PRLamide, encoded by 2 genes	Neuromedin U	Choi et al. (2013). Jurenka and Nusawardani (2011).
RYamide	AAEL008296 AAEL015418	AGAP000115 AGAP000351	CG5811	CPIJ018504 CPIJ019394	GI24301	GPCR	type A rhodopsin-like	1		8 & 10 AA isoforms with FFxxSRYamide		Collin et al. (2011). Ida et al. (2011).
Short neuropeptide F	AAEL007924 AAEL013505	AGAP012378	CG7395	CPIJ013069	GI11548	GPCR	type A rhodopsin-like	1	Inhibits midgut contraction in larval mosquitoes.	4 isoforms 7-11 AA with PxLRLRFamide		Garczynski et al. (2007). Nässel and Wegener (2011). Onken et al. (2004). Siju et al. (2013).
SIFamide	AAEL005994 AAEL009698	AGAP003335	CG10823	CPIJ016970 CPIJ017622	GI10832	GPCR	type A rhodopsin-like	1		12 AA		Jørgensen et al. (2006). Verleyen et al. (2004).
Tachykinin		AGAP002824	CG7887	CPIJ007277 CPIJ014103	GI21970 GI2389	GPCR	type A rhodopsin-like	1		6 isoforms with FxGxRamide	Tachykinins, substance P, neurokinin A/K	Meola et al. (1998). Meola et al. (2000). Siju et al. (2013).
Trissin	AAEL004732	AGAP008702	CG34381	CPIJ001962 CPIJ001963	GI1339	GPCR	type A rhodopsin-like	1		28 AA with 3 disulfide links		Ida et al. (2011).
Natalisin	AAEL006947 AAEL017414	AGAP001592	CG6515							5, 15-25 AA isoforms ending FxxxRamide	Tachykinins, substance P, neurokinin A/K	Jiang et al. (2013).
FMRFamide	AAEL003378 AAEL015604	AGAP001862	CG2114	CPIJ007187	GI11409	GPCR	type A rhodopsin-like	2	Stimulates larval heart contractions	5-9 isoforms 6-17 AA		Duttlinger et al. (2003). Moffett and Moffett (2005).
Orphan A12	AAEL004153 AAEL004187 AAEL005745	AGAP005001 AGAP005002	CG16726	CPIJ000934 CPIJ006942 CPIJ018762 CPIJ018763	GI13258	GPCR	type A rhodopsin-like	2
Orphan A13	AAEL004160		CG33639	CPIJ018293	GI15133	GPCR	type A rhodopsin-like	2
Orphan A14	AAEL008566	AGAP004829	CG13229	CPIJ006507	GI19737	GPCR	type A rhodopsin-like	2
Myoinhibitory/sex peptide (allatostatin B, prothoracicostatic peptide)	AAEL010313	AGAP012427	CG16752	CPIJ007973	GI15790	GPCR	type A rhodopsin-like	2		5, 7-15 AA isoforms with Wx6Wamide	Galanin	Naccarati et al. (2012). Siju et al. (2013).
Myosuppressin	AAEL006283	AGAP005229	CG43745 CG8985	CPIJ000143	GI12147 GI12149	GPCR	type A rhodopsin-like	2		10 AA with FLRFamide		Egerod et al. (2003). Schöller et al. (2005).
Proctolin			CG6986		GI14912	GPCR	type A rhodopsin-like	2		Not in mosquitoes		Messer and Brown (1995).
Calcitonin-like diuretic hormone (DH31)	AAEL010043	AGAP009770	CG32843	CPIJ014419	GI19445	GPCR	type B secretin		Stimulates diuresis in adult Malpighian tubules and hindgut contractions	33 AA	Calcitonin	Coast et al. (2005). Kwon et al. (2012). Kwon and Pietrantonio (2013). Zandawala, M. (2012).
Corticotropin-releasing factor-like diuretic hormone (DH44)	AAEL005894 AAEL008292	AGAP005464 AGAP005465	CG12370 CG8422	CPIJ008820 CPIJ008822	GI19749 GI20281	GPCR	type B secretin		Stimulates diuresis in adult Malpighian tubules	44 AA	Corticotropin-releasing hormone, urotensin, urocortin, and sauvagine	Clark et al. (1998). Jagge and Pietrantonio (2008).
Orphan latrophilin	AAEL008126	AGAP003972	CG8639	CPIJ007249	GI18798	GPCR	type B secretin			No known endogenous ligand		Rohou, et al. (2007).
Methuselah type A	AAEL011526	AGAP004025	CG6965	CPIJ003436	GI22669	GPCR	type B secretin			No known endogenous ligand		Araújo et al. (2013). Ja et al. (2009). Patel et al. (2012).
Methuselah type B			CG16992 CG17795 CG30018 CG31147 CG32853 CG6530 CG6536 CG6936 CG7476		GI16743	GPCR	type B secretin			ibid.
Methuselah type C	AAEL017374	AGAP009453	CG4521	CPIJ001142 CPIJ014343 CPIJ019111	GI15323	GPCR	type B secretin			ibid.
Methuselah type D			CG17061 CG17084 CG32475		GI16744 GI16746 GI16747	GPCR	type B secretin			ibid.
Methuselah-like 14	AAEL000811	AGAP011643	CG32476	CPIJ008164 CPIJ013925	GI12790 GI18268	GPCR	type B secretin			ibid.
Culicidae Methuselah-like	AAEL010980 AAEL010982 AAEL017259	AGAP006216 AGAP006218		CPIJ013926 CPIJ013929		GPCR	type B secretin			ibid.
Drosophila novel methuselah			CG31720			GPCR	type B secretin			ibid.
Orphan B1 (hector-like)	AAEL006490 AAEL017167	AGAP001175	CG4395	CPIJ011559	GI16272	GPCR	type B secretin					Li et al. (2013).
Orphan B2 (HE6-like)		AGAP000130	CG11318 CG15556	CPIJ801905 CPIJ801912	GI10438 GI22317 GI23624	GPCR	type B secretin					Kirchhoff et al. (2006).
Pigment dispersing factor/hormone	AAEL009024	AGAP003654	CG13758	CPIJ009749	GI14713	GPCR	type B secretin			18 AA		Das and Dimopoulos (2008).
Decapentaplegic, Glass bottom boat – 60A/Screw	AAEL001711	AGAP008247 AGAP012476	CG8224 Baboon	CPIJ017089	GI20087	Protein kinase receptor (PKR)	Type I, Ser/Thr Kinase			Homodimer of 2, ~120 AA peptides	Bone morphogenic proteins	Lieber and Luckhart. (2004).
Activin/Dawdle/Maverick/ Myoglianin	AAEL007384 AAEL009652	AGAP000763	CG7904 Punt	CPIJ017753	GI10656	PKR	Type II, Ser/Thr Kinase		Transforming growth factor (TGF) signaliing in mosquitoes is responsive to exogenous TGF and modulates immune response to Plasmodium infection	Homodimer of 2, ~120 AA peptides	Activin/TGF-β	Lieber and Luckhart. (2004). Gibbens et al. (2011). Price et al. (2013). Surachetpong et al. (2009).
Activin/Dawdle/Maverick/ Myoglianin	AAEL004165	AGAP005567	CG10776 Wishful thinking	CPIJ004526	GI11419	PKR	Type II, Ser/Thr Kinase		ibid.	Homodimer of 2, ~120 AA peptides	Activin/TGF-β	Lieber and Luckhart. (2004). Price et al. (2013). Surachetpong et al. (2009).
Decapentaplegic, Glass bottom boat – 60A/Screw	AAEL012152 AAEL015125	AGAP007729	CG1891 Saxophone	CPIJ014117	GI19992	PKR	Type I,Ser/Thr Kinase			Homodimer of 2, ~120 AA peptides	Bone morphogenic proteins	Lieber and Luckhart. (2004).
Decapentaplegic, Glass bottom boat – 60A/Screw	AAEL009339 AAEL012125	AGAP009329	CG14026 Thick veins	CPIJ004799	GI19788	PKR	Type I, Ser/Thr Kinase			Homodimer of 2, ~120 AA peptides	Bone morphogenic proteins	Lieber and Luckhart. (2004).
Collagen	AAEL002640	AGAP008744	CG33531	CPIJ011073	GI11477 GI11510	PKR	Tyr Kinase with discoidin domains			Not determined	Collagen	Fu, et al. (2013).
Ephrin	AAEL008301 AAEL017107	AGAP000489	CG1511		GI14095	PKR	Tyr Kinase			~70 kDa membrane bound protein	Ephrin	Boyle et al. (2006).
Spitz/Keren/Gurken/Vein/Argos (Proteins with with epidermal growth factor-like domains)	AAEL004319	AGAP008819	CG10079		GI19081	PKR	Tyr Kinase			~50-70 kDa	TGF-α/epidermal growth factors	Lycett et al. (2001).
Pyramus/Thisbe/Branchless (Proteins with fibroblast growth factor-like domains)	AAEL002172 AAEL004932	AGAP003108	CG7223	CPIJ007391 CPIJ018269	GI23882	PKR	Tyr Kinase			~80 kDa	Fibroblast growth factors	Muha and Müller (2013).
Glial cell line-derived neurotrophic factor (GDNF)- Neural cell adhesion molecule/FasII	AAEL007123	AGAP008899	CG14396	CPIJ000502	GI17995	PKR	Tyr Kinase			Neural cell adhesion molecule/FasII No dipteran GDNF orthologs identified	Glial cell line-derived neurotrophic factors	Kallijärvi et al. (2012).
Insulin-like peptides (ILPs)	AAEL002317	AGAP012424	CG18402	CPIJ006878	GI23836	PKR	Tyr Kinase		ILPs activate ecdysteroid hormone production by ovaries, serine protease activity, yolk protein production, and hemocyte proliferation in blood fed females. ILPs have insulin-like activity in sugar-fed females. ILP expression and insulin signaling modulates mosquito diapause. Aedes ILP3 competitively binds to the mosquito insulin receptor and activates the insulin signaling pathway. Insulin signa…	6-8 kDa dimers, 22-93 AA	Insulin/insulin-like growth factors	Brown et al. (2008). Castillo et al. (2011). Drexler et al. (2013). Grafet al. (1997). Riehle and Brown. (2002). Gulia-Nuss et al. (2011). Kang et al. (2008). Krieger et al. (2004). Luckhart and Riehle. (2007). Marquez et al. (2011). Pakpour et al. (2012). Riehle et al. (2006). Roy et al. (2007). Sim and Denlinger (2008). Sim and Denlinger (2009). Wen et al. (2010).
Jelly Belly	AAEL003969	AGAP012070	CG8250	CPIJ010280 CPIJ019761	GI18496	PKR	Tyr Kinase			60 kDa		Yang et al. (2007).
Muscle specific kinase (MUSK)	AAEL001370	AGAP006988	CG4007	CPIJ002245	GI19986	PKR	Tyr Kinase			No known endogenous ligand	Agrin, low-density lipoprotein receptor 4, docking protein-7	Hubbard and Gnanasambanda (2013).
Orphan R1 (Venus fly trap domain receptor)	AAEL001915	AGAP009157		CPIJ010962	DAA06504.1	PKR	Tyr Kinase			No known endogenous ligand		Ahier et al. (2009). Gouignard et al. (2012). Vicogne et al. (2003).
Orphan R2 (ROR)	AAEL010374	AGAP006219	CG4926	CPIJ013924	GI19175	PKR	Tyr Kinase			No known endogenous ligand	Associated with Wnt5 protein (Wnt - Wingless, the Drosophila melanogaster segment-polarity gene, and Integrase-1, the vertebrate homologue)	Forrester et al. (2004). Green et al. (2008). Oishi et al. (1997). Yoda et al. (2003).
Platelet-derived/Vascular endothelial growth factor (PDGF/VEGF)	AAEL003928	AGAP008813	CG8222	CPIJ012087	GI14251	PKR	Tyr Kinase			3 Pvr (PDGF/VEGF related) proteins, 35-70 KDa	PDGF/VEGF	Bond and Foley. (2012). Munier et al. (2002). Sims et al. (2009).
Prothoracicotropic hormone	AAEL002404 AAEL010923	AGAP005763	CG1389	CPIJ000058 CPIJ001844		PKR	Tyr Kinase			~25 kDa homodimer of ~110 AA units		McBrayer et al. (2007). Rewitz et al. (2009). Telang et al. (2010). Whisenton et al. (1987). Zhang and Denlinge. (2011).
Eclosion hormone	AAEL008387	AGAP012161	CG10738	CPIJ010082	GI13925	Receptor guanylyl cyclase (RGC)				65 AA		Chang et al. (2009).
Neuropeptide-like peptides (NPLPs)	AAEL008390	AGAP012163	CG42636 CG42637	CPIJ010083	GI11917	RGC				4, 12 - 18 AA isoforms		Overend et al. (2012).
Orphan 1	AAEL005330	AGAP008848	CG33114	CPIJ009261		RGC
Orphan 2	AAEL006806	AGAP003283	CG31183	CPIJ001417	GI24643	RGC					Naturetic peptides
Orphan 3	AAEL011318	AGAP008691	CG3216	CPIJ000998	GI18553	RGC
Orphan 4	AAEL007359 AAEL012988	AGAP002233	CG34357	CPIJ015935	GI23007	RGC
