# Supplementary material for: Phylogenetic Investigation of Peptide Hormone and Growth Factor Receptors in Five Dipteran Genomes
Source: Front Endocrinol (Lausanne). 2013 Dec 16;4:193. doi: 10.3389/fendo.2013.00193 (PMC3863949; doi:10.3389/fendo.2013.00193)
Supplement: Supplementary file 2 [file 73172_Vogel_DataSheet2.ZIP]

Archive with 6 entries (5 files):
- alignments/
- alignments/SOM data 1 - classA-cluster 1 GPCR.phy
- alignments/SOM data 2 - classA-cluster 2 GPCR.phy
- alignments/SOM data 3 - classB GPCR.phy
- alignments/SOM data 4 - RGC.phy
- alignments/SOM data 5 - PRK.phy
