# Supplementary material for: Phylogenetic Investigation of Peptide Hormone and Growth Factor Receptors in Five Dipteran Genomes
Source: Front Endocrinol (Lausanne). 2013 Dec 16;4:193. doi: 10.3389/fendo.2013.00193 (PMC3863949; doi:10.3389/fendo.2013.00193)
Supplement: Supplementary file 2 [file 73172_Vogel_DataSheet2.ZIP › alignments/SOM data 1 - classA-cluster 1 GPCR.phy]

352 291
a_CG1056             GNILVCLAVALDRKLQNVTNYFLFSLAIADLLVSLFVMPMGAIPAFLGYW
CG3171               GNLITLLALLKSPTIRHATTAFVISLSISDLLFCSFSLPLTAVRFFQESW
GI17392              GNGTVVFVLICSRSKMDVPRFLVCNLAAADFFMGIYLGILAIVDAATIPW
o_GI23224            GNFIVMYVFTSSKSLRTPSNMFVVNLAFSDFMMMFTMFPPVVLNGFYGTW
AGAP000383           -NVMIIVYISKYKLYRDVTHAFLVNLAVCHCVQCAFVLPITLMVMIIQNW
a_CG33517            --------------------------------------------KVNGAW
AAEL006077-6*        GNALVVLVVLSNPLMRSTTNLLIINLAVADLLFVIFCIPFTATDYVVSSW
AAEL012356           GNTLVIYVVLRFSKMQTVTNMYILNLAIADQCFLIGIPFLIITMHL-GEW
CG13702              GNTLVIYVVMRFSKMQTVTNIYILNLAIADECFLIGIPFLLYTMQV-GNW
CPIJ011717-6*        GNFAVVIVVKKSTMMRSPTNRFIVNLAYADLLVNFLCLPFTLIGNLYRRN
a_CG12073            GNVLVCIAVCMVRKLRRPCNYLLVSLALSDLCVALLVMPMALLYEVLEKW
a_AAEL005952         GNALVIISVHKNRKLRVITNYFVVSLAMADIMVALCAMTFNASVELSGRW
GI23895              GNGIVLWIVTGHRSMRTVTNYFLLNLSIADLLMSSLNCVFNFIFMLNSDW
F0037100             GNLLVCIVIIRHSAMHTATNYYLFSLAVSDLLYLLFGLPTVFLYWHQYPD
a_CG7431             GNTLVILAILTTRRLRTITNCFVMSLAVADLLVGIFVMPPAVAVHLIGSW
CPIJ016281-2*        GNSLVILTLVQNKRMRTITNLFLLNLAVSDLFLGVFCMPFTLVGTLLRDF
a_CPIJ018698         GNMLVIIAIATEKALKNIQNWFIASLAVADFFLGLVIMPFSLANELMGYW
a_GI23301            GNILVLLAFIVDRNIRQPSNYFIASLAATDMLIGTVSMPFYTIYVLKGYW
CPIJ015545           GNVITCVVISRNKSMHTATNYYLFSLAVSDLLLLLFGVPLDIYSVWYFPY
CG7395               GNVLVCYVVLRNRAMQTVTNIFITNLALSDILLCVLAVPFTPLYTFMGRW
AAEL006636           GNSLVIWIVLTTKQMQTITNMFIANLALADVTIAVFAIPFQFQAAVLQRW
AAEL005953           --------------------------------------------------
CPIJ007712           GNVAVLVVLFSNRTDMSVPKFLICHLAFADLCMGLYLLLIASIDAHSFDW
AGAP005681           -NLIVVATYLNFKGPHEVINYYLLSLAVADLLCGLFIVSLSVYPAFSGEW
CG5279               GNGLVIWIFSTSKSLRTPSNLLILNLAIFDLFM-CTNMPHYLINATVGYI
CG32547              -NVIIVVYIMYHRLYKDVTHAFIINLALCHFVQCALVLPVSLMVMLIQNW
a_AAEL005945         GNLLVIISVKRHRKLRVITNYFVVSLAMADIMVAMMAMTFNFSVQITGSW
AAEL010626           GNSLVVMAVARKPQMRTARNMFIVNLAVSDLLLCLVTMPLTLVEILTKYW
CPIJ014103           --------------------------------------------------
a_AGAP002232         GNILVCLAVALDRKLQNVTNYFLLSLAIADLLVSLFVMPLGAIPGFLGYW
CPIJ007277           -----------------------------DLLMSSLNCSFNFIFMLNSDW
CG32540              GNLLVISTLVQNRRMRTITNVFLLNLAISDMLLGVLCMPVTLVGTLLRNF
o_AGAP013149         GNGCVMYIFTNTKSLRTPSNLLVVNLAFSDFFMMFTMGPPMVINCWHETW
AGAP002881           GNVMVPIVILKTKDMRNSTNIFLTNLSIADLLVLLVCTPTVLVEVNSEVW
CG2872               GNGLVILVVVANQQMRSTTNLLIINLAVSDILFVIFCVPFTATDYVLPEW
CPIJ014065           GNISTCIVISKNKSMHTATNYYLFSLAISDFLLLISGVPQEIYFIWSYPY
CPIJ016696-5*        ----------------------------------------------FNAW
a_GI22614            --------------------------------------------------
o_AAEL003035         GNGIVVWIFSTSKSLRNGSNMFVVNLAIFDLLMMCEMPMF-LVNSFAGYL
CPIJ016970           GNSFVIAVVFRAPRMRTVTNFFIVNLALADVLVIVFCLPATLMSNI----
GI16297              GNLITLLALLKSPTIRHATTAFVISLSISDLLFCSFSLPLTAVRFFQESW
a_AGAP002229         GNILVCLAIVWERRLQNVTNYFLMSLAITDLMVALSVMPLGILTLVKGHF
a_CG16720            GNVFVIAAIILERNLQNVANYLVASLAVADLFVACLVMPLGAVYEISQGW
CPIJ006984           GNCLVVMAVARKPQMRTARNMFIVNLAVSDLLLCLVTMPLTLVEILTKYW
GI24557              GNISTCIVIKKNRSMHTATNYYLFSLAISDFMLLLSGVPQEMYFIWSYPY
a_AGAP007136         GNVFVIAAIILERNLQNVANYLVASLAVADLFVACLVMPLGAVYEISRGW
a_CPIJ008330         GNVMVMISFKIDKQLQTISNYFLFSLAIADFAIGLISMPLFSVTTLLGYW
o_CPIJ004067         GNGMVIYIFSTAKGLRTPSNLFVVNLAMSDFLMMMTNAFTMVYNCWYETW
o_CPIJ013408         GNGIVVWIFTTSKSLRNGSNMFIVNLAIFDLLMMCE-MPMFLVNAFSERL
AAEL017335.1         GNLIVCLVIIRHPQMHTATNYYLFSLAVSDLILLLLGLPYEISLYWHYPY
a_AGAP011481         GNVFVIAAILLERNLQSVANHLILSLAVADLLVACLVMPLGAVYEVSKEW
AAEL008296           GNVAVFLVVHLLPRMNTVTNLFIANLALGDMLMTIFCIPFSFVIFVLQYW
o_CG10888            GNGLVIWVFSAAKSLRTPSNILVINLAFCDFMMMVKTPIFIYNSFHQ-GY
AGAP000351           GNSIVLFIVQSNPRMRTVTNFFITNLAVGDLMMTLFCVPFTFISLFVQYW
CPIJ016163           --------------------------------------------------
a_AAEL007644         --------------------------------------------------
a_GI22163            GNCLVIAAVFCSNKLRSVTNFFIVNLAVADLLVGLAVLPFSATWEVFKVW
CG13995              GNSTLVLTLCSASSVR-LRNPLLLAVCIADLLVTGISAPVTLLNLAMRTR
CPIJ017639           ---------------------YILSLALADLLLIVTTVPFTSIVYTLDSW
o_AGAP002462         GNGMVIYIFSTAKSLRTPSNLFIVNLALSDFLMMGTNAFTMVYNCWFETW
a_GI23635            GNTLIILAVITTRRLRTVTNCFVMSLAVADLLVGIFVMPPAVAVHLIGSW
AAEL010207           GNLLVILTLAQNKRMRTVTNVYLLNLAISDLLLGVFCMPFTLVGQVLRKF
CPIJ014752-3*        GNALVCIAVYTNHTMRTVTNIFIVNLAVADFFVILFCLPPTVVWDVTG--
AGAP011942-1*        GNIVTIITNVRREQ-RHLLRVCMLSLAFSDIAFVIVTSIVYLSQFNTSLW
AAEL005095           GNLLVLMVGTRSSQAHAEHSLYLRHLAASDLMMGIYLAIIATADIMFEEW
CG9918               GNISTCIVIKKNRSMHTATNYYLFSLAISDFLLLLSGVPQEVSYIWSYPY
a_CG12796            GNILTIVAVRTCRHLRVISNLFILSLAVSDFCVGLALPYHLVFYMGS-DI
AGAP001022           GNLLVILTLAQNKRMRTVTNVYLLNLAISDLLLGVFCMPFTLAGQVLRRF
CPIJ015116           ---------------------------------CVCLPYEISLYWHQYPY
a_AGAP002566         --------------------------------------------------
AAEL008282           GNIALLCIIFTIRALRTPTNMLIANLAVADLATLIICPVMFMLHDFYQNY
GI15592              -NIAIIVYIMYNRLYKDVTHAFIINLAFCHFVQCALVLPVSLMVMLLQNW
CG8795               GNLITCIVISRNNFMHTATNFYLFNLAISDMILLCSGMPQDLYNLWHDNY
a_AGAP000445         GNTLVIVAFRTERRLRRRTNYYIVSLASADLLVGTLGIPFAVLASIGLPR
CPIJ017622           --------------------------------------------------
CPIJ018265           --------------------------------------------------
AGAP001774           --------------------------------------------------
a_AGAP005356         GNVFMISSVMIEDHLKKAGNAFIVNIALADLLITSVVMPASTIVLLAGID
AGAP001773           GNALVVLVVLSNPQMRSTTNLLIINLAIADLLFVVFCIPFTATDYVLASW
a_AGAP004675         GNILVLLAFIVDRNIRQPSNYFIASLAATDMLIGTVSMPFYTVYVLMGYW
a_AGAP000045         GNCLVIAAVLCSHKLRSVTNFFIVSLAVADLLVGLAVLPFSATWEVFKVW
AGAP001379           GNISVVIVVKKSTMMRSPTNRFIVNLAYADLLVNFLCLPFTLIGNLYPAW
CG10823              GNSFVIAVVLRAPRMRTVTNYFIVNLAIADILVIVFCLPATLIGNIFVPW
GI22413              GNLMVLYGRFIYRDENVAVTMVIRNLALADMLMGFYLLILGVQDYRYRDW
CG5638               GNAFVIFMFANRKSLRTPANILVMNLAICDFLMLIKC-PIAIYNNIKEGP
a_GI10445            GNVLVCIAVCMVRKLRRPCNYLLVSLALSDLCVALLVMPMALLYEVLERW
CPIJ016091-3*        --------------------------------------------------
a_CPIJ011983         ----------------SEGNAFIVNIALADLLITSVVMPASTIVLLAGID
a_AAEL004396         --------------------------------------------------
a_GI10046            GNMLVIVSVMRHRKLRIITNYFVVSLAVADMLVALCAMTFNASVEISGRW
CPIJ011191           GNTLVIYVVLRFSNMQTVTNMYILNLAIADECFLIGIPFLIATMHMK-QW
o_AGAP002444         -NLFVIALMCKDMQLWTPMNIILFNLVCSDFSVSIIGNPLTLTSAISHRW
AGAP001807           GNLLVLFVGSRSSQAHAEHSLYLRHLAASDLLMGVYLGIIATADIIFEEW
o_AGAP002443         -NIFVIALMYKDVQLWTPMNIILFNLVCSDFSVSIIGNPLTLTSAISHRW
a_AAEL014373         ----------------------------------------------NGAW
CG4550               GNGVVIYIFATTKSLRTPANLLVINLAISDFGIMITNTPMMGINLYFETW
CG13579              -NCLVIFVINNRRYAAQQPRYLLTSLALNDLTIGLLITPFGLMPALFHCW
o_GI12900            GNAFVIFMFGSRKSLRTPANILVMNLAICDFLMLVKC-PIAIYNNIQEGP
CG8784               GNLITCIVISRNNFMHTATNFYLFNLAVSDLILLVSGIPQELYNLWYDMY
CG5192               GNFIVMYIFTSSKGLRTPSNMFVVNLAFSDFMMMFTMFPPVVLNGFYGTW
CG13575              -NLSTLYVNSR-RKLRPFFRACLISLACSDLVSSIFCTVSYMAQFQAQLW
a_AAEL011970         --------------------------------------------------
AAEL004399           GNVAVLVVLFSNRTDLTVPKFLICHLAFADLCMGLYLLLIASIDAHSFDW
AAEL006947           GNLVVIWIVLANKRMRTVTNYFLVNLSIADAMVSTLNVTFNYTYMLNLDW
o_GI14181            GNGLVIWIFSTSKSLRTPSNLLILNLAIFDLF-MCTNMPQYLVNATLGYI
AAEL008267           GNVSLLEIIFSNRSLRTPTHMLIANLALIDLVTLLICPPMFILHDIHQSY
CG30340              GNFSMVYVIATNRSLRSPTNLIIANMAVADLLTLAICPAMFMVNDFYQNY
GI20641              -NCLVIFVINNRRYAAQQPRYLLTSLALNDLTIGLLITPFGLMPALFHCW
CPIJ006941           -NLIVVATYLNFKGPHEVINYYLLSLAVADLLCGLFIVPLSVYPAFYGHW
a_CPIJ014409         --------------------------------------------------
a_AAEL010929         GNILTILAVRYHRRLRLISNLFVLSLALSDIFVGLTLPYHLAFYMGN-EL
CPIJ011619           GNGTVVFVLIFSRSKMDVPRFLVCNLAAADFFMGIYLGFLAVVDASTIPW
GI15171              GNLLTIVALSRGRQTRNSTAIFIINLSCSDLLFGCFNLPLAASTFKERAW
o_CPIJ011576         GNGCVVYIFTNTKTLRTPSNLLVVNLAFSDFLMMFTMGPPMVINCYHETW
AAEL003747           GNLAICIVIAKNRSMHTATNYYLFNLAVSDFLLLLFGMPLEVYGTWYYAY
GI18367              GNGTLVIIFFRHRSMRNIPNTYILSLALADLLVILVCVPVATIVYTQESW
o_CPIJ011574         GNGCVVYIFTNTKTLRTPSNLLVVNLAFSDFLMMFTMGPPMVINCYHETW
AAEL009698           --------------------------------------------------
o_CPIJ011573         GNGCVVSIFTGTKSLRTPSNMLVINLAFSDFLMMFTMAPPMVMSCYHETW
o_CPIJ011571         GNGCVISIFTSTKSLKTPSNLLVVNLAFSDFLMMFTMGPPMVINCWHQTW
a_GI22528            GNILVCLAIAWERRLQNVTNYFLMSLAITDLMVAVLVMPLGILTLVKGHF
CPIJ001199           GNLSVVITLFRSRRHRSRVSLMICHLAVADLMVAFIMIPLEVGWRITVQW
AAEL008655           ------------------------------------------------SW
AGAP003076           GNLSICVVIAKNKSMHTATNYYLFNLAVSDFLLLLFGMPQELYGTWNFAY
AAEL008652           GNLAVLVTLFMNKNRKSRMNFFIKQLAIADLSVGLLSVLTDIVQRITISW
o_AAEL006498         GNGCVIYIFTGTRSLRTPSNLLVVNLAFSDFFMMFTMGPPMVINCWHETW
GI21316              -NLSALYVN-SSRKLRPFFRACLISLACSDLMYCINFTTSNIALFRAEYW
AGAP012378           GNVLVCYVVFRNKAMQTVTNLFITNLALSDILLCVLAVPFTPSYTFMRRW
a_AAEL015037         GNILVLLAFIVDRSIRQPSNYFIASLAATDMLIGTVSMPFYTVYVLMGYW
CG3856               GNCLVIAAVFCSNKLRSVTNFFIVNLAVADLLVGLAVLPFSATWEVFKVW
a_GI23958            -----------------------MNLATADLLVGIFVMPPAVALHVIGSW
AGAP002824           GNCIVLWIVLAHRRMRTVTNYFLLNLSVADLLMSSLNCSFNFIFMLNSDW
AAEL004777           GNGTVVFVLIFSRSKMDVPRFLVCNLAAADFFMGIYLGFLAVVDASTIPW
CG10001              GNLLVILVVVFNNNMRSTTNLMIVNLAAADLMFVILCIPFTATDYMVYYW
a_GI13571            GNILVILSVFTYKPLRIVQNFFIVSLAVADLTVALLVLPLNVAYSILGRW
CG14593              GNGTLVIIFFRHRSMRNIPNTYILSLALADLLVILVCVPVATIVYTQESW
CPIJ019015-7*        -----------------------------------------------GYG
a_GI24591            GNILVCLAVALDRKLQNVTNYFLFSLAIADLLVSLFVMPMGAIPAFLGYW
a_CG18741            GNSLVILAVIRERYLHTATNYFITSLAVADCLVGLVVMPFSALYEVLNTW
a_AGAP002888         GNALVIISVHKNRKLRVITNYFVVSLAMADMLVALCAMTFNASVELSGRW
a_AGAP002886         GNLLVIISVKRHRKLRVITNYFVVSLAMADIMVAMMAMTFNFSVQITGSW
o_AAEL006484         GNGMVIYIFTNTKTLRTPSNLLVVNLAFSDFLMMFTMGPPMVYNCYHETW
AGAP004930           GNVTTLLALGRNRAVRQPTTAFVMSLATADLLFCVAVMPLMALRYGRRRW
CG7285               GNTLVIYVVLRFSKMQTVTNIYILNLAVADECFLIGIPFLLYTMRIC-SW
CPIJ010126           GNLLTVITNVRRKQRH-LFRVCLLTLALSDICFVTVTSIVYLSQFNTSLW
o_GI10328            GNGVVIYIFATTKSLRTPANLLVINLAISDFGIMITNTPMMGINLYFETW
AAEL007169           GNGLVVLVVAANPNMRSTTNLLIINLAAADLLFVIFCVPFTATDYILPEW
AAEL017549           GNVVTFITNIR-REQRHLFRVCLLSLALSDILFVTITSIVYLSQFNTSLW
a_GI24627            GNMLVIIAIATEKSLKNIQNWFIASLAVADFFLGLIIMPFSLANELMGYW
AGAP011320           -NLMVILVINSRRYAAPQPRYLLTSLALNDLAIGLLIIPFSALPALLHCW
a_CPIJ003684         GNVFVIAAIILERNLQNVANYLVASLAVADLLVACLVMPLGAVYEISRGW
a_AAEL005834         GNSLVILAVIRERYLHTATNYFVTSLAVADCLVGLVVMPFSALYEVLNTW
CPIJ001962-3*        --------------------------------------------------
GI17307              GNSTLVLTLCSASSVR-LRNPLLLAVCVADLLVTGISAPVTLLNLAMGTR
GI11711              GNTLVIYVVLRFSKMQTVTNIYILNLAIADECFLIGIPFLLYTMQV-GNW
a_AGAP000369         GNILTIIAVWYYRRLQLISNLFVLSLAISDIFVGLTLPYHLAFYMGV-DL
AAEL009673           GNLSVVITLFRSRRHRSRVSLMICHLAVADLMVAFIMIPLEVGWRITVQW
GI13390              -----------------------------------------LSIYLIDSW
AGAP000658           GNISTCIVIARNRSMHTATNYYLFSLAVSDFLLLVSGVPQEIYFIWSYPY
AAEL001606           GNLLTITALLKYHKLRHPTTAFVLSLSISDLFFCAVNMPLTAIRFLNQQW
a_CPIJ013660         GNSLVILAVIRERYLHTATNYFVTSLAVADCLVGLVVMPFSALYEVLNTW
a_AGAP002519         GNILVILSVFTYKPLRIVQNFFIVSLAVADLTVAILVLPLNVAYSLLGRW
AAEL000528           -NLMVIVVINSRRYAAPQPRYLLTSLALNDLAIGLLIIPFGALPALLHCW
CPIJ003683           --------------------------------------------------
CG14575              GNLLVCIVIIRHSAMHTATNYYLFSLAVSDLLYLLFGLPTVFLYWHQYPD
AGAP004123           GNSLVVLAVARKPQMRTARNMFIVNLAVSDLLLCLVTMPLTLVEILTKYW
AGAP004122           GNSLVVLAVARKPQMRTARNMFIVNLAVSDLLLCLVTMPLTLVEILTKYW
AAEL015418           --------------MNTVTNLFIANLALGDMLMTIFCIPFSFVIFVLQYW
CG7665               GNVAVLTVILSIRPESPVPRFLMCHLAFADLCLGLYLLLVACIDAHSYDW
AAEL005804-3*        --------------------------------------------------
CPIJ010469           GNTLVIYVVLRFSKMQTVTNMYILNLAIADQCFLIGIPFLITTMHL-GEW
a_AGAP004223         GNVLVCVAVCLVRKLRRPCNYLLVSLAISDLCVALLVMPMALLYEVLEEW
o_CPIJ014334         -------------TLWTPMNIILLNLVCSDFSVSIVGNPFTLSSAISHRW
a_AGAP004222         GNILVCVAVCLVRKLRRPCNYLLVSLAVSDLCVACLVMPPALMYEVLGEW
CG10698              GNLLTIWNIYKTRISRSAIYSLMFHLSIADVLVTWFCIIGEAAWCYTVQW
a_CG42244            GNALVIISVQRNRKLRVITNYFVVSLAMADMLVALCAMTFNASVELSGKW
a_CG12290            --------------------------------------------------
AGAP008347           GNGTVVFVLIFSRSKMDVPRFLVCNLAAADFFMGIYLGFLAVVDASTIPW
GI12336              GNLLTIWNIYKTRITRSAIYSLMFHLSIADVLVTGFCLIGEAAWSYTVQW
a_AGAP004613         GNILVCIAIYTERSLRRIGNLFLASLAIADLFVASLVMTFAGVNDLLGYW
a_CPIJ011883         GNILVCLAVALDRKLQNVTNYFLLSLAIADLLVSLFVMPLGAVPGFLGYW
a_CPIJ011881         ---------------------------------------RAC-SNYTRYF
GI21235              -NYILIYLIATNRALRSPTNLIIANMAMADLLTLLICPVMFLINDFYQNF
o_AAEL005373         -NLFVIALMCKDVQLWTPINIILFNLVCSDFSVSIIGNPFTLTSAISRHW
a_CPIJ016039         GNVLVCVAVCLVRKLRRPCNYLLVSLAISDLCVAVLVMPPALMYEVLEEW
AAEL004732           GNLLVILVVTLSRRLRSITNFFLANLAVADLCVGVFCVMQNLTIYLIESW
GI24389              GNIMVVIAVLRKPIMRTARNLFILNLAISDLLLCLVTMPLTLMELLSKFW
AAEL007924           GNVLVCYVVFRNKAMQSVTNLFITNLALSDILLCVLAVPFTPSYTFFGRW
a_CG15113            GNVFVIAAIILERNLQNVANYLVASLAVADLFVACLVMPLGAVYEISNGW
o_CPIJ009246         GNGLVIWIFSSAKSLRTPSNVFIVNLAICDFLMMVKTPIFIYN-SFTRGF
a_GI23112            GNALVIISVQRNRKLRVITNYFVVSLAMADMLVALCAMTFNASVELSGKW
a_GI23111            GNLLVIISVMRVRKLRVITNYFVVSLAMADIMVAIMAMTFNFSVQVTGRW
a_CG9753             GNVLVIIVFRRERKLRRRTNYYIVSLAMADLLVGALGIPFAILASMGLPR
a_CPIJ015747         GNILVCVAVCLVRKLRRPCNYLLVSLAVSDLCVACLVMPPALMYEVLGEW
o_CG16740            GNGVVVYIFGGTKSLRTPANLLVLNLAFSDFCMMASQSPVMIINFYYETW
CPIJ014671           GNIALLCIVGTIRALKTPTNVLIANLAVVDLATLIVCPLMFMVHDFYQNY
CPIJ014670           GNVVLLEIIFSNRSLRTATHLLIANLALIDLVTLLLCPPMFLLHDIHQSY
o_CPIJ020021         GNGMVINIFTSTKTLKTPSNLLVVNLAFSDFLMMFTMGPPMVMNCYYETW
a_GI24543            GNILVCLAIYTERSLRRIGNLFLASLAIADLFVASLVMTFAGVNDLLGYW
AAEL003647           GNISVVIVVKKSTMMRSPTNRFIVNLAYADLLVNFLCLPFTLIGNIYPAW
AAEL011475           --------------------------------------------------
o_CPIJ005000         GNGIVVWIFTTSKSLRNGSNMFIVNLAIFDLLMMCE-MPMFLVNAFSERL
CPIJ011118           --------------------------------------------------
CG5911               GNVMVPIVIVKTKDMRNSTNIFLTNLSIADLLVLLVCTPTVLVEVNTETW
GI21970              GNLIVVWIVLTTKRMRTVTNYFIVNLSIADAMVSSLNVTFNYYYMLDSDW
CPIJ016679-8*        GNIATMWSIQRNRKSRSAIYSLIFHLSIADLLVTVFCIIGEATWSYTVAW
a_CPIJ015294         --------------------------------------------------
a_CPIJ013218         GNVLVILSVFTYKPLRIVQNFFIVSLAVADLTVAILVLPFNVAYSILGRW
a_AAEL009573         GNVLVCVAVCLVRKLRRPCNYLLVSLAISDLCVAVLVMPPALLYEVLEEW
AGAP012268           GNTLVIYVVLRFSKMQTVTNMYILNLAIADQCFLIGIPFLITTMHL-GEW
o_GI11660            GNGMVIWIFSTSKSLRTPSNMFVLNLAVLDLIMCLKAPIFIYNSFHR-GF
o_AAEL009615         GNGLVIWVFSSAKSLRTPSNVFVVNLAICDFLMMVKTPIFIYNSF-TKGF
CPIJ019566           --------------------------------------------------
AGAP008702           GNLLVILVVTLSRRLRSITNFFLANLAVADLCVGVFCVMQNLTIYLIESW
a_AGAP000667         GNSLVILAVIRERYLHTATNYFVTSLAVADCLVGLVVMPFSALYEVLNTW
a_AAEL011844         GNILVCVAVCLVRKLRRPCNYLLVSLAVSDLCVACLVMPPALMYEVLGEW
AGAP004035           GNVAVVVVLFSNRSDLTVPKFLICNLAFADLCMGLYLLLIASIDAHSFDW
a_CPIJ003188         GNILTILAVRYHRRLRLISNLFVMSLAMSDIFVGLTLPYHLAFYMGNELG
GI10533              GNLLVILVVLLNKNMHSTTNLLIVNLAAADLLFVIFCVPFTAVDYVTQHW
CG11325              GNSTVLYLLTK-RRLRLRIDIMLMHLAIADLMVTLLLMPMEIVWAWTVQW
AGAP001592           ---------------------FTVNLSIADAMVSTLNVTFNYTYMLYLDW
AAEL012920           GNTLVIYVVLRFSNMQTVTNMYILNLAIADECFLIGIPFLIATMHMK-RW
a_AAEL002894         GNAMVIVVFKRERRLRRRTNFYIVSLATADFLVGLLGVPFAVLSSVGLPR
AGAP004783           --------------------------------------------------
AGAP011179           GNGILLEVIFSNRTLRTPSHLLIANLVVTDFLTLLVCPLFFMTHDFFQNY
GI10929              --------------MRTITNVFLLNLAISDILLGVLCMPVTLVGTLLRNF
GI10925              GNLLVISTLMQNRRMRTITNLFLLNLAISDMLLGVLCMPVTLVGTLLRNF
a_AAEL017428         GNVLVILSVFTYKPLRIVQNFFIVSLAVADLTVAILVLPFNVAYSILGRW
GI15835              GNALVILVVVVNQQMRSTTNLLIINLAVSDILFVIFCVPFTATDYVLPEW
a_AAEL005681         --------------------------------------------------
GI21942              --------------------------------------------------
CG42301              GNLLVVLTLVQNRRMRTITNVFLLNLAISDILLGVFCMPVTLVGTLLRHF
GI21940              GNVMVPIVIVKTKDMRNSTNIFLTNLSIADLLVLLVCTPTVLVEVNTETW
a_AAEL007832         GNILVLLAFIVDRSIRQPSNYFIASLAATDMLIGTVSMPFYTVYVLMGYW
a_CG6919             GNMLVIVSVMRHRKLRIITNYFVVSLAVADMLVALCAMTFNASVMISGKW
o_AAEL005322         -----------FKSLRTPANYLVINLAIADFIIMLEAPLFVYNSYHQ-GP
o_AGAP010089         GNGIVLWIFGTSKSLRNGSNMFIINLAIFDLLMMCEMPMF-LVNSFSERL
a_AAEL014224         GNTLVVAAVTSSHKLRSVTNFFIVSLAVADLLVGLAVLPFSATWEVFKVW
CPIJ018504           GNTAVFLVVHLQPRMNTVTNLLIANLATGDILMTIFCIPFSFIIFVLQYW
AGAP010486           GNTLVIYVVLRFSNMQTVTNMYILNLAIADECFLIGIPFLIATMHMK-RW
AGAP003335           GNSFVIAVVFRAPRMRTVTNFFIVNLAVADVLVIVFCLPATLMSNIFRDL
GI17543              GNCTVLYLLTK-RRLRLRIDIMLMHLAIADLMVTFLLMPLEIAWAWTVQW
GI24332              GNLITCIVISRNNFMHTATNFYLFNLAVSDLILLIAGIPQELYDLWCDSY
o_AGAP006126         GNGLVIWIFIAAKSLRTPSNVFVINLAICDFFMMAKTPIF-IYNSFTKGF
a_AAEL017019         --------------------------------------------------
CPIJ017421           -NLMVILIINSRRYAAPQPRYLLTSLALNDLAIGVLIIPFGALPALLHCW
CG6515               GNGIVLWIVTGHRSMRTVTNYFLLNLSIADLLMSSLNCVFNFIFMLNSDW
CG10626              GNTLVIWVVATTRQMRTVTNMYIANLAFADVIIGLFCIPFQFQAALLQSW
GI15426              GNFLTVVALLKCPKVRNVAAAFIISLCIADLLFCALVLPFQGLRFVQGGW
a_GI23382            GNLMVIIVFRRERKLRRRTNYYIVSLAMADFLVGSLGVPFAILASIGLPK
GI23252              GNLITCIVISRNNFMHTATNFYLFNLAISDLILLCSGMPQDLYNLWHDSY
a_CPIJ001044         GNILVLLAFIVDRSIRQPSNYFIASLAATDMLIGTVSMPFYTVYVLMGYW
CPIJ012071           GNSLVIWIVLTTKQMQTITNMFIANLALADVIIAMFAIPFQFQAAVLQRW
a_CG4356             GNVMVMISFKIDKQLQTISNYFLFSLAIADFAIGAISMPLFAVTTILGYW
CG9668               GNGMVIWIFSTSKSLRTPSNMFVLNLAVFDLIMCLKAPIFIYNSFHR-GF
CG33344              GNSAVLFVMFINKNRKSRMNYFIKQLALADLCVGLLNVLTDIIWRITISW
AAEL017410           --------------------HYIFSLALADLLVIFVCVPLASIIYTLESW
o_AGAP012985         GNGCVMYIFTNTKSLRTPSNLLVVNLAFSDFFMMFTMGPPMVINCWHETW
CG34381              GNLLVILVVTLSRRLRSITNFFLANLAFADFCVGLFCVMQNLSIYLIESW
a_GI24457            GNSLVILAVIRERYLHTATNYFITSLAVADCLVGLVVMPFSALYEVLNTW
AAEL005310           GNALVCIAVYTNHSMRTVTNIFIVNLAVADFFVILFCLPPTVVWDVTETW
o_AGAP012982         GNGCVMYIFTNTKSLRTPSNLLVVNLAFSDFFMMFTMGPPMVINCWHETW
a_GI18344            GNLMVMISFKIDKQLQTISNYFLFSLAIADFAIGAISMPLFAVTTILGYW
GI11548              GNVLVCYVVLRNRAMQTVTNIFITNLALSDILLCVLAVPFTPLYTFMGRW
AGAP001962           GNSAVLVTLMLNRTRKSRMNFFIKQLAIADLCVGLLNVLTDIIWRITVVW
AGAP001961           GNTAVLVTLFLNKNRKSRMNFFIKQLAIADLSVGLLSVLTDIVQRITISW
AAEL011026           --------------------------------------------------
o_AAEL007389         GNGVVIYIFSTEKSLRTPSNLFVVNLAVSDFLMMATNATTMVYNCWFETW
o_AGAP001162         GNGCVILIFSSTKGLRTPSNLMVINLAFADFMMMFTMAPPLIINSYHETW
a_CG18208            GNMLVIIAIATEKSLKNIQNWFIASLAVADFFLGLIIMPFSLANELMGYW
o_AGAP001161         GNGCVIYIFTNTKALRTPSNLLVVNLAFSDFLMMFTMAPPMVINCWHETW
a_CG9652             GNILVCLAIYTERSLRRIGNLFLASLAIADLFVASLVMTFAGVNDLLGYW
CG34411              GNLLVLLGRYFYKSRSNVHSLYLRHLAASDFLMGIYLTLIACADISFETW
a_CPIJ019916         --------------------------------------------------
o_AGAP007548         --------------------------------------PMFIYNSIHQGP
CPIJ003158           -NLLTVIALLKYHKLRHPTTAFVLSLSISDLFFCAVNMPLTAIRFHHQQW
a_CG33976            GNLLVIISVMRVRKLRVITNYFVVSLAMADIMVAIMAMTFNFSVQVTGRW
o_CPIJ011419         --------VARFKSLRTPANYLVINLAVADFLIMLEAPIFVYNSYHL-GP
a_GI19372            GNVFVIAAIILERNLQNVANYLVASLAVADLFVACLVMPLGAVYEISQGW
AAEL012053           -NVLVVMYISRYKLYREATQAFMVNLAVCHIVQCAFVLPITLMVMLIQNW
AGAP001558           GNVATMWNIQKNRKSRSAIYSLIFHLSIADVLVTGFCLIGEAAWYYTVDW
o_CPIJ012052         GNGCVISIFTGTKSLKTPSNLLVVNLAFSDFLMMFTMGPPMVINCWHQTW
CPIJ013095           GNALVVLVVVSNPMMRSTTNLLIINLAIADLLFVVFCIPFTATDYVLSSW
CG5811               GNGTVCYIVYSTPRMRTVTNYFIASLAIGDILMSFFCVPSSFISLFINYW
a_GI21645            GNALTIVAVRTCRNLRVISNLFILSLAISDFIVGVALPYHVVFYMGS-SL
a_AGAP004453         ----------------------------------------------NGAW
a_CG18553            GNLLVIISVMRVRKLRVITNYFVVSLAMADIMVAIMAMTFNFSVQVTGRW
CG1147               GNTLVVIAVIRKPIMRTARNLFILNLAISDLLLCLVTMPLTLMEILSKYW
AGAP000115           GNCSVLAIVASQPRMRTVTNLFLANLALGDLLMTLFCVPFSSVSFVLQYW
AGAP010851           GNSLVIWIVLTTKQMQTITNMFIANLALADVTIGVFAIPFQFQAALLQRW
CG7887               GNLIVVWIVMTTKRMRTVTNYFIVNLSIADAMVSSLNVTFNYYYMLDSDW
GI24301              GNGIVCYIVQSTPRMRTVTNYFIANLALGDILMSLFCVPSSFISQYINYW
a_CG7485             GNILVILSVFTYKPLRIVQNFFIVSLAVADLTVALLVLPFNVAYSILGRW
a_AAEL003920         GNILVCIAIYTERSLRRIGNLFLASLAIADLFVASLVMTFAGVNDLLGYW
a_CPIJ011756         --------------------------------------------------
a_CG7918             GNILVLLAFIVDRNIRQPSNYFIASLAATDMLIGTVSMPFYTIYVLKGYW
AGAP003658           GNGLVVLVVAANQSMRSTTNLLIINLAAADLLFVVFCVPFTAVDYVLPEW
a_AGAP000606         GNMLVIIAIATEKTLKNIQNWFIASLAVADFFLGLVIMPFSLANELMGYW
CG4322               GNLLTVVALLKCPKVRNVAAAFIISLCIADLLFCALVLPFQGLRFVQGTW
GI13590              GNTLVIYVVLRFSKMQTVTNIYILNLAIADECFLIGIPFLLYTMRIC-SW
GI10832              GNSFVIAVVLRAPRMRTVTNYFIVNLAIADILVIVFCLPATLIGNIFVPW
AGAP001532           GNLSVVITLFRSRRHRSRVSLMICHLAVADLMVAFIMIPLEVGWRITVQW
AGAP001499           --------------------------------------------------
AGAP001498           GNLLTIVALVKSKKTRNATAVFIMNLSFSDLLFCCFNLPLAASTFWHQAW
AAEL013505           GNVLVCYVVFRNKAMQSVTNLFITNLALSDILLCVLAVPFTPSYTFFGRW
a_CPIJ015979         --------------------------------------------------
a_AGAP002679         --------------------------------------------------
GI20779              GNGTLIVVFLSVRQMRNVPNTYILSLALADLLVILTTVPLVSTVYTFEYW
a_AGAP004034         GNTLVILSVLTTRRLRTVTNCFVMSLAVADWLVGIFVMPPAVIVFVVESW
AAEL005994           GNSFVIAVVFRAPRMRTVTNFFIVNLALADVLVIVFCLPATLMSNIFHQW
a_CPIJ003873         --------------------------------------------------
CG4313               GNLLTIVALSRGRQTRNSTAIFIINLSCSDLLFGCFNLPLAASTFKERAW
AAEL017335           GNLIVCLVIIRHPQMHTATNYYLFSLAVSDLILLLLGLPYEISLYWHYPY
a_GI20146            GNVFVIAAIILERNLQNVANYLVASLAVADLFVACLVMPLGAVYEISNGW
AGAP003244           GNLIVCLVIVRHPSMRTATNYYLFSLAVSDLIFLLLGLPYEISLYWHYPY
CPIJ013069           GNVLVCYVVFRNKAMQSVTNLFITNLALSDILLCVLAVPFTPSYTFIGRW
GI13186              GNTLVIWVVATTRQMRTVTNMYIANLAFADVIIGLFSIPFQFQAALLQRW
o_GI22968            GNGVVVYIFGGTKSLRTPANLLVLNLAFSDFCMMASQSPVMLVNFYYETW
CPIJ003422-1*        GNIMVPIVILKTKDMRNSTNIFLTNLSIADLLVLLVCTPTVLVEVNSEVW
o_AAEL005625         GNGMVMYIFTNTKTLRTPSNLLVVNLAFSDFLMMFTMGPPMVINCYYETW
CG30106              GNGTLIVVFLSVRQMRNVPNTYILSLALADLLVIITTVPLASTVYTVEYW
GI16376              GNLLVLAGRYFYKSRSNVHSLYLRHLAASDFLMGIYLTLIACADISFESW
o_AAEL005621         GNGMVMYIFTNTKTLRTPSNLLVVNLAFSDFLMMFTMGPPMVINCYYETW
a_CG16766            GNTLVILAVLTTRRLRTVTNCFVMNLAITDWLVGTCVMPPSVVLYITGTW
GI23956              GNVAVLTVILSIKSESSVPRFLICHLAFADLCLGLYLLLIASIDAHSFDW
CG8930               GNGTVVFVLLCSRSKMDVPRFLVCNLAAADFFMGIYLGILAIVDAATIPW
a_AGAP013324         GNTLVILSVITTRRLRTVTNCFVMSLAVADWLVGIFVMPPAVAVHLMGSW
AGAP003631           GNGTLVVIFLRHRAMRNIPNTYIFSLALADLLVILICVPLASLIYTLESW
o_CPIJ013056         GNGMVVYIFTNTRTLRTPSNLLVVNLAFSDFLMMFTMGPPMVINCYYETW
GI22912              GNSAVLFVMFINKNRKSRMNYFIKQLALADLCVGLLNVLTDIIWRITISW
CPIJ006269           GNSAVLVTLLLNKNRKSRMNFFIKQLAIADLCVGLLSVLTDIIWRMTVSW
a_CPIJ014487         --------------------------------------------------
a_GI14816            GNILVILSVCRERSLQTVTNYFIVSLAIADLLVAVVVMPFAVYFLVNGAW
AGAP002156           GNLTVLSILAQRKVRASRINIMLAHLAIADLLVTFLMMPLEIGWAYTVRW
o_AAEL006259         GNGFVMSIFTGTPSLRTPSNLLVVNLAFSDFLMMFTMGPPMVINCWHETW
a_CG42796            GNILVCLAIAWERRLQNVTNYFLMSLAITDLMVAVLVMPLGILTLVKGYF
a_AAEL017272         GNVFVIAAIILERNLQNVANYLVASLAVADLFVACLVMPLGAVYEISRGW
CPIJ011107-05*       GNLAICIVIAKNRSMHTATNYYLFNLAVSDFLLLLFGMPLEVYGTWYFRY
CG31096              GNVLVLWGRFIYRDENVAVTMVIRNLALADMLMGFYLVTIGVYYKVVLDW
AGAP011452           GNGTLIIVFLRHRAMRNVPNTYILSLALADLLLIVTTVPFTSIIYTLDSW
AAEL016997           GNGTLIIVFLRHRAMRNVPNTYILSLALADLLLIVTTVPFTSILYTVDSW
AAEL000266           -NLIVVATYLNFKGPHEVINYYLLSLGVADLLCGLLIVPLYVYPTFYGAW
AAEL011325           GNITVLALLIKRRKSHSRIDMMLTHLAIADLLVTFLMMPLEIGWAATVQW
GI11844              GNVLVCMVIIRHAAMHTATNYYLFSLAVSDLLYLLLGLPTVFLYWHQYPF
AAEL011680           GNALVCIAVYTNHSMRTVTNIFIVNLAVADFFVILFCLPPTVVWDVTETW
CPIJ019394           GNSIVLFIVQSNPRMRTVTNYFITNLAVGDLMMMLFCVPFTFITFVLQYW
o_GI10051            GNGLVIWVFSAAKSLRTPSNILVINLAICDFLMMSKTPIFIYNSFN-QGF
CPIJ005574           GNLLVILTLAQNKRMRTVTNVYLLNLAISDLLLGVFCMPFTLVGQVLRKF
a_CPIJ013433         --------------------------------------------------
a_AGAP010513         GNVMVMISFKIDKQLQTISNYFLFSLAIADFAIGLISMPLFSVTTLLGYW
GI12597              -NLLIIATYANFKGPTEVINYYLLSLAIADLLCGLLVVPFSVYPALTGEW
CG18314              -NLLIIATYANFKGPTEVINYYLLSLAIADLLCGLLVVPFSVYPALTGEW

PLGFTWCNIYVTCDVLACSSSILHMCFISLGRYMGIRNPLGSRHRSTKRL
TFGTTLCKIFPVIFYGNVAVSLLSMVGITLNRYILIACHSRYSQIYKPKF
QMS-LLCQFAGFLAVLSSELSVYTLAVITLERNYAITHAIHLNKRLSLRQ
IMGPFLCELYGLFGSLFGCVSIWSMTLIAYDRYCVIVKGMARKPLTV-TA
VFGQFLCFFLPLLQDIPLHVAMLSHLLIAWDRKRWLTDPLKVRL-----P
ALPDVVCDFYIAMDVICSTSSIFNLVAISIDRYIAVTQPIKYAKHKNSRR
PFGDLWCKSVQYLIVVTAHASIYTLVLMSLDRFLAVVHPIASMVIRTEKN
TFGNTMCKAYMVSTSITQFTSSIFLFIMSADRYIAVCHPISSPRFRTPLV
PFGNYMCKAYMVSTSITSFTSSIFLLIMSADRYIAVCHPISSPRYRTPFV
PPGMIRIKNTSSILGVSVSASVNTLMAISIERCVAISFPISGTITT--RQ
NFGPLLCDIWVSFDVLCCTASILNLCAISVDRYLAITKPLEYGVKRTPRR
LFGPFMCDVWNSLDVYFSTASILHLCCISVDRYFAIVRPLEYPLYMTHRT
PFGSIYCTINNFVANVTVSTSVFTLVAISFDRYIAIVHPLKRRTSRR--K
LFGMPFCKIRAFISEACTYVSVFTIVAFSMERFLAICHPLHLYAMVGFKR
QLGWVLCDIWISLDVLLCTASILSLCAISVDRYLAVTRPLTYSRKRRKRL
VFGEVMCKLLPYLQASSVAVSAWTLVIISVERYYAICHPLRSRRWQTLSH
IFGNWWCDIHSAMDVLLCTSSIMNLCLISLDRYWSITKAIEYLKTRTPAR
DLGPLLCDLWLSVDYTVCLVSQYTVLLITIDRFCSVKIAAKYRSWRTRTR
PFGINICILQGLAAETSANATVLTITAFTVERYIAICKPFLSHTVSKPSR
AFGRSLCHLVSFAQGCSIYISTLTLTSIAIDRYFVIIYPFHPRMKLS--T
NLPEFMCPFCPFVQLLSVNVSVFTLTAIAVDRHRAIINPLRARASKN--I
--------------------------------------------------
QYG-SGCKVAGFLTVFASHLSIFTLTIVTLERWFAITHAIYLNKRIKLSA
IYGDVVCRMVGYLEVTLWSISVYTFMWISVDRYLAVRKPLRYETIQTKTR
VGGDLGCDIYALNGGISGMGASITNAFIAFDRYKTISNPIDGRLSYG--Q
IFGQFLCFFLPMLQDIPLHVAMISHILIAWDRMRWLNDPLKGRL-----P
KFGSFMCDVWNSLDVYFSTASILHLCCISVDRYYAIVKPLKYPISMTKRV
PMGRFLCKSIGTLQATSIFVSTISITAIALDRYQVIVYPTRDSLQRM--G
--------------------------------------------------
PFGVTWCNIYVTCDVLACSASILHMCFISLGRYLGIRNPLGSRHHSTKRL
PFGAVYCTINNFMANMSVASSVFTLVAISLDRCV----------------
IFGEFLCKLFQFSQAASVAVSSWTLVAISCERYYAICHPLRSRSWQTISH
TFGPFACELYAMLGSLFGCASIWTMTMIAFDRYNVIVKGLAGKPMTN-NG
VLGEEMCNAVPFVELTVAHASVLTILAISFERYYAICEPLKAGYVCTKTR
PFGNVWCKFVQYMIVVTCHCSVYTLVLMSFDRFLAVVHPVTSMSLRTERN
IFGELFCVIRGIAAETSANATVLTITAFTVERYVAICHPFLSHTMSKLSR
ILGVFFCKTVSYLQGVSVSASVNTLMAISIERCVAISFPISGTITT--RQ
----------------------LAVLLVVGDTWCAVTDPLRYHSRISGVK
VGYETSCAVYAALGSLSGIGGSITNAVIAYDRYRTISNPLDGRLNRV--Q
--------------------------------------------------
TFGTTLCKIFPVIFYGNVAVSLLSMVGITLNRYILIACHSRYSQIYKPRL
PLDSEYCLVWICLDVLFCTASIMHLCTISVDRYLSLRYPMKFGRNKTRRR
ILGPELCDIWTSCDVLCCTASILHLVAIAVDRYWAVT-NIDYIHSRTSNR
PMGRFLCKSIGTLQATSIFVSTISITAIALDRYQVIVYPTRDSLQLM--G
VFGEFFCIGRGLLAETSANATVLTITAFTVERYMAICHPFLGQAMSKLSR
ILGPELCDIWTSCDVLCCTASILHLVAIATDRYWAVT-NIDYIHSRTSRR
PLGPHICDTWLALDYLASNASVLNLLIISFDRYFSVTRPLTYRAKRTTTR
QLGVLMCDLYAFTGSLFGCCSIWTMTMIALDRYNVIVKGLAGKPLTN-SG
VGYETGCAIYAALGSVSGIGGAISNAVIAYDRYRTISNPLEGRMNRV--Q
NLGLVFCKMRALMSEASTYVSVLTIVAFSMERFLAICHPLHLYTMSGLQR
RLGADLCDMWTSSDVLCCTASILHLVAIALDRYWAVT-DIDYAHQRTARR
PFGAIICRIVNYSQAISVLVSAYTMIAISADRYLAIMWPLKPR--VTKRL
ALGHLGCQIFGIIGSYTGIAAGATNAFIAYDRFNVITRPMEGK--MTHGK
PFGLAMCRLVNYTQAVSVLVSAYTLVAISGDRYIAIMWPLRPRITKT--C
--------------------------------------------------
-----------GLIVSTTIVSVYSIGLIAIDRYLYIVYGLQYQRYITPSR
IFGDVWCRIWLAVDVWMCTASILNLCAISLDRYVAVTRPVTYPSIMSTKK
SLPLVLCKVIHYVQVMPVSASTISFFMLSLDRYATVKHPRLAQLRQRRYL
PWGSLLCTSSEFIKDVSIGVSVFTLTALSGDRFFAIVDPLRKFHAHGTRM
SLGLLMCDLYAFFGSLFGCCSIWTMTMIALDRHNVIVHGLSGKPLTN-TG
QLGWVLCDIWISFDVLLCTASILSLCAISVDRYLAVTQPLTYSRKRRKRL
IFGSIMCKLIPYFQAVSVSVAVWTLVAISLERYFAICRPLSSRRWQTQFH
---DVHTEALEQSGTVSVTVSVLTLTFISIDRWYAICFPLRYKPRPE--R
TLGELMCTFSPFVQTMAVLVNSITLVAIALDRYMAVRSLVKGVWEPNGWF
RAS-GLCAFSGFLSTLSCQSSTLLLTLVTWDRLISVTRPL-YQRSGSKTR
VFGEYICIGRGLLAETSANATVLTITAFTVERYIAICHPFLGQAMSKLSR
GAMRGPCLLRFFLLICACCVSMLTLISIAVDRYIAVVYALHYRRYMTRRV
VFGSVMCKLIPYFQAVSVSVAVWTLVAISLERYFAICRPLSSRRWQTQFH
SLGLAFCKIRALISEASTYVSVLTIVAFSMERFLAICHPLHLYTMSGLQR
----------------------LSVLLVVGDTWCAITDPLRYHSRISELK
VMGCVGCKLEGFLEGSLLITSVLCLCGISYDRLTAIVFPKKSRLTMR--G
IFGQFLCFFLPMLQDIPIHVAMISHILIAWDRMRWLNDPLKGRIP-----
PFSDSICILESVLSETAANATVLTITAFTVERYIAICHPFRQHTMSKLSR
NL--HACLFTISLLVVLCTISIFCLVAVSIDRYWAILHPLAYSRNMRTKT
-------------------------------RFLAIWWPLKLQI--TKRR
-------------------------------RHMVIVYPTRDSLQLM--G
--------------------------------------------------
NSDTEVCKFHWFLAACSFLVSILTLAMMAVENYLRLCTFQNERGWFNKTN
PFGELWCKSVQYLIVVTAHASIYTLVLMSLDRFLAVVHPIASMVIRTERN
NLGPLLCDLWLSVDYTVCLVSQYTVLLITIDRFCSVKIAAKYRSWRTKNK
IFGDVWCRIWLAVDVWMCTASILNLCAISLDRYVAVTRPVTYPSIMSTRR
ILGVFFCKGVSYLQGVSVSASVNTLMAISIERCFAISFPISGTITT--RQ
MLGWLMCKFVPYIQGVSVAASVYSLIAVSLDRFIAIWWPLKQMT---KRR
L-KSWQCKAIGTLAVSSSEVSMLILAFMSLERFLLIADPFRGHRAISVRI
ALGDIACRLYGFVGGLSGTCAIGTLTAIALDRYNVVVHPLQPLRRCSRLR
SFGTLLCDIWVSFDVLCCTASILNLCAISVDRYLAITKPLEYGVKRTPRR
-----------------------------------------IRTTNKVFK
NSDTEVCKFQWFLAACSFLVSILTLAIMSIENYFRLCTAQNEPSWFNRTN
--------------------------------YLAVTQPLNYSRRRRKRL
MFGSVMCDIWNSFDVYFSTASIMHLCCISVDRYYAIVQPLDYPLIMTHRR
VFGGAMCKAYMVSTSITQFTSSIFLFIMSADRYIAICHHISSPKYRTPLV
IFGRTLCVAYGFFMSLLGITSITTLTVLSYERYCLISRPFSSRNLTR-RG
RMS-SICAFSGFLSTLSCQSSTLLLTLVTWDRLVSVTRPL-YQRSSSKTR
LYGKSICVAYGFFMSLLGIASITTLTVLSYERFCLISRPFAAQNRSK-QG
TLPNFVCDFYIAMDVICSTSSIFNLVAISIDRYIAVTQPIKYAKHKNSRR
VLGPMMCDIYAGLGSAFGCSSIWSMCMISLDRYQVIVKGMAGRPMTI-PL
PYGEIFCQIQALLRGALSQQSAVILVCMAVDRYMCALHPRRYYQHSSKKG
ALGDAACRLYGFVGGLSGTCAIGTLTAIALDRYNVVVHPLQPLRRYSRLR
PFTDAMCIMGSVLSEMAANATVLTITAFTVERYIAICHPFRQHTMSKLSR
IMGPFLCELYGMFGSLFGCVSIWSMTLIAYDRYCVIVKGMARKPLTA-TA
TIGGFMCKFVPFITTTSVLSGSLTLVAIALDRYLAVMRPVLGFWSPDKRF
--------------------------------------------------
QYG-FGCKVAGFLTVFASHLSIFTLTIVTLERWFAITHAIYLNKRIKLSA
PFGTLYCKISQFVAILSICASVFTLMAISIDRYMAIMNPLRP--RMGKRA
AGGDLGCEIYALCGGIAGMGASSTNAFIAFDRYKTISNPIDGRLSYG--Q
VLGPIGCKLEGFVEGGLLITSILALCVVSYDRLAAIVLSRKARFKMS--S
QLGCVGCKLEGFLVVVFLITAVLNLSVVSYDRLTAIVLPMETRLTI--RG
PYGEIFCQIQALLRGALSQQSAVILVCMAVDRYMCALHPRRYYQHSSKKG
VYGDVVCRLVGYLEVTLWSISVYTFMWISVDRYLAVRKPLRYETIQTKTR
--------------------------------------------------
GRHKHFCLLRFFILIIACSVSIWNLIAIAVDRYIAICYPLHYTRLMTKKV
QMS-AGCKLSGFLAVLSSELSVYTLAVITLERNYAITHAMHLNKRLSLRH
THSDLLCRLFPMLRYGLLAVSLLSVSLITINRYIIIAHPRQYPRIYQRRY
VFGPFACELYGMLGSLFGCVSIWSMTLIAFDRYNVIVKGLSAKPMTN-NG
PFNQVACIITGLLSETATNATVLTITSFTVERYIAICHPFRSHTMSKLSR
PFERNMCRISEFFKDISIGVSVFTLTALSGERYCAIVNPLRKL--QTKPL
VFGPFACELYGMLGSLFGCVSIWSMTLIAFDRYNVIVKGLSAKPMTN-NG
--------------------------------------------------
VFGPLMCQVYAMLGSLFGCVSIWSMTMIAFDRYNVIVKGLSATP-MTFNN
SFGPFACELYACLGSLFGCASIWTMTLIAFDRYNVIVKGLAAKPMTN-SG
PLSSEHCLTWICLDVLFCTASIMHLCTISVDRYLSLRYPMRFGRNKTRRR
HAGNVACKVFLFMRAFCLYLSSNVLVCVSLDRCFAVIYPLRVSAARK--R
KAGNVACKAIRFAQASVTYASTYVLVALSIDRYDAITHPMNFSGCWN--R
PFNQIACIIMGLLSETAANATVLTITSFTVERYIAICHPFRSHTMSKLSR
LAGNVACKVIRFIQVWVTYASTYVLVALSIDRYDAITHPMNFSGCWK--R
VFGPFACELYAMFGSLFGCASIWTMTMIAFDRYNVIVKGLSAKPLTN-NG
ILGPFMCYLIPFVNTTTVLCSSCMLVAIALDRYMSIRRAAVGIWTPHWLL
VFGKLLCHTVPLAQGCSVYISTLTLTSIAIDRFFVIIYPFHPRMKLS--T
DLGPLLCDLWLSVDYTVCLVSQYTVLLITIDRFCSVKIAAKYRSWRTKNK
IFGDLWCRIWLAVDVWMCTASILNLCAISLDRYVAVTRPVTYPSIMSTKK
QLGWVLCDIWIFFDILLCTASILSLCAISLDRYLAVTQPLTYSKKWRKRL
PFGSVYCTINNFMANMSVASSVFTLVAISFDRYIAIVHPLRHRTSRK--K
QMS-AGCKLSGFLAVLSSELSVYTLAVITLERNYAITHAMHLNKRLSLRH
PYGRFWCRSVQYLIVVTAFASIYTLVLMSIDRFLAVVHPIRSRMMRTENI
EFGIHLCKLWLTCDVLCCTSSILNLCAIALDRYWAITDPINYAQKRTVGR
PFERNMCRISEFFKDISIGVSVFTLTALSGERYCAIVNPLRKL--QTKPL
SSGDVWCRVWLAVDVWMCTASILNLCAISLDRYVAVTRPVTYPSIMSTGR
PLGFTWCNVYVTCDVLACSSSILHMCFISLGRYMGIRNPLGSRHHSTKRL
FFGTDWCDIWRSLDVLFSTASILNLCVISLDRYWAITDPFSYPMRMTVKR
LFGSFMCDVWNSLDVYFSTASILHLCCISVDRYFAIVRPLEYPLYMTQRT
KFGSFMCDVWNSLDVYFSTASILHLCCISVDRYYAIVKPLKYPISMTKRV
VLGPFACELYGMFGSLFGCVSIWTMTMIAFDRYNVIVKGLSAKPMGN-NG
PFVSLWCRLFPVALYGTVATSVLSLVALTVNRYVLIVHPAWYGAVYRAGM
RFGEFMCKAYMVSTSITSFTSSIFLLIMSADRYIAVCHPISSPRYRTLHI
TLGEVACNLAPFFQTMAVLVNSITLVAIALDRYMAVVRLTKGIWEPSGIF
VLGPMMCDIYAGLGSAFGCSSIWSMCMISLDRYQVIVKGMAGRPMTI-PL
PFGLMWCKFVQYMIVVTAHASAYTLVLMSLDRFLAVVHPITSMSIRTEKN
TLGELMCTFAPFFQTMAVLVDSITLVAIALDRYMAVVRLTKGAWEPSGVL
IFGSWWCDIHSAMDVLLCTASIMNLCLISLDRYWSITKAVDYLKSRTPAR
PYGEIFCQIQALLRGALSQQSAVILVCMAVDRYLCVLHPRIYHKRSSKKG
ILGPELCDIWTSCDVLCCTASILHLVAIATDRYWAVT-NIDYMHSRTSRR
FFGEDWCDIWRSLDVLFSTASILNLCVISLDRYWAITDPFSYPMKMTRKK
--------------------------------------------------
SLPLALCKLIHYVQVMPVAASTISFFMLSLDRYATVKHPRLAQLRQRRYL
PFGNYMCKAYLVSTSVTQFTSSIFLLIMSADRYIAVCHPISSPRYRTPFV
GRQKHLCLLRFFVLIIACSVSIWNLIAIAVDRYIAICYPLHYTRLMTKRT
HAGNVACKVFLFMRAFCLYLSSNVLVCVSLDRCFAVIYPLRVSAARK--R
VFGEFLCRMYQFVHSLSYTASIFILVVICMERYFAIVHPITCKQILTAAR
VFGETFCVLRGIAAEMSANATVLTITAFTIERYFAICHPFLSHTMSKLSR
TLGEDLCKVFPVFFYGNVAVSVLSMVGLTINRYTLILHPSRYSKIYTPLS
FFGEDWCDIWRSLDVLFSTASILNLCVISLDRYWAITDPFSYPMKMTRRK
EFGIHVCKMWLTSDVLCCTASILNLCAIALDRYWAITDPINYAQKRTLER
PYG---LATWSFITTKCCYISL----------------------------
--------------------------------------------------
LFGMPFCKIRAFISEACTYVSVFTIVAFSMERFLAICHPLHLYAMVGFKR
PMGRFLCKSIGTLQATSIFVSTISITAIALDRYQVIVYPTRDSLQLM--G
PMGRFLCKSIGTLQATSIFVSTISITAIALDRYQVIVYPTRDSLQLM--G
PFGAIICRIVNYSQAISVLVSAYTMIAISADRYLAIMWPLKPR--VTKRL
QYG-LGCKVAGFLTVFASHLSVFTLTVITIERWLAITQAMYLNHRIKLRP
--------------------------------------------------
TFGNVMCKAYMVSTSITQFTSSIFLFIMSADRYIAVCHPISSPRFRTPLV
RFGEVFCDIWVAFDVLSCTASILNLCAISVDRYWAITKPLEYGVKRTPRR
LFGRKLCVAYGFFMSLLGITSITTLTVLSYERFYLISRPFSSRSLSR-RG
NFGRVFCDIWVSFDVLSCTASILNLCAISVDRYWAITKPLEYGVKRTPRR
LANELTCKLVKLFQMFSLYLSTYVLVLIGVDRWIAVKYPMKSLNMAK--R
MFGPFMCNVYNSLDVYFSTASILHLCCISVDRYYAIVRPLEYPLNMTHKT
--------------------------LVVGDTWCAVTDPLRYHSRISGVK
QMS-AGCKLSGFLAVLSSELSVYTLAVITLERNYAITHAMHLNKRLSLRH
LANELTCKLVKLFQMFSLYLSTYVLVLIGVDRWIAVKYPMKSLNMAK--R
IFGAQFCDTWVAFDVMCSTASILNLCAISLDRYIHIKDPLRYGRWVTRRV
PFGFTWCNIYVTCDVLACSASILHMCFISLGRYLGIRNPLGSRHHATKRL
PLQSEYCLVWICLDVLFCTASIMHLCTISVDRYLSLRYPMRFGRNKTRKR
QLGWVGCKLEGFLVVVFLITAVLNLSVVSYDRLTAIVLP--QETRLTLHG
IFGRTVCIAYGFFMSLLGITSITTLTVLSYERFCLISHPFSSRSLSR-RG
KFGTVFCDIWVSFDVLSCTASILNLCAISVDRYWAITKPLEYGVKRTPRR
VFGDFLCKMYQFVHSLSYTASIFILVVICMERYFAIIHPITCKQILTSRR
PYGSTLCKTIATLQALSIFVSTISITAIAFDRYQVIVYPTRDSLQFV--G
IFGKVICHTVPLAQGCSVYISTLTLTSIAIDRFFVIIYPFHPRMKLS--T
ILGPELCDIWTSCDVLCCTASILHLVAIAADRYWTVT-NIDYNNLRTPRR
TTGYLGCQIFAFIGSLSGIGAGATNACIAYDRYNTIARPFEGKLTHT--K
MFGPFMCNVYNSLDVYFSTASILHLCCISVDRYYAIVRPLEYPLNMTHRT
NFSPFLCDLWNSLDVYFSTASILHLCCISVDRYYAIVKPLKYPISMTKRV
NL--HACLFTVSLLVVLCTISIFCLVAVSVDRYWAILYPMAYSRNVRTRT
NFGRVFCDIWVSFDVLSCTASILNLCAISVDRYWAITKPLEYGVKRTPRR
VLGPLWCDIYAGCGSLFGCVSIWSMCMIAFDRYNVIVKGINGTP-MTIKT
VMGAIGCKMEGFLEGSLLITSVLCLCAISYDRLTAIVFPKKS--KLTFRG
VLGSVGCKLEGFIEGGLLITSVLALCVVSYDRLAAIVLPSKARLKNT--S
VFGPFACEVYAMCGSLFGCISIWTMTMIAFDRYNVIVNGISAEPLTN-KG
IFGAEFCDTWVAFDVMCSTASILNLCAISMDRYIHIKDPLRYGRWVTRRV
ILGVFFCKTVSYLQGVSVSASVNTLMAISIERCVAISFPISGTITT--RQ
--------------------------------------------------
VGYETGCAIYAALGSVSGIGGAISNAVIAYDRYRTISNPLEGRMNRT--K
--------------------------------------------------
VLGHEMCKAVPFVELTVAHASVLTILAISFERYYAICEPLKAGYVCTKGR
IFGEVYCKVSQFIAMLSICASVFTLMAISIDRYVAIMKPLQP--RMSKRR
LAGTVACKLVKLLQMFSLYLSTYVLVLIGVDRWVAVKYPMKSLN--TARR
--------------------------------YIAVTQPIKYAKHKNSRR
EFGIHVCKMWLTSDVLCCTASILNLCAIALDRYWAITDPINYAQKRTLER
KFGTVFCDIWVSFDVLSCTASILNLCAISVDRYWAITKPLEYGVKRTPRR
TFGNAMCKAYMVSTSITQFTSSIFLFIMSADRYIAVCHPISSPRFRTPLV
ALGNTACQIFAAIGSYSGIGAGMTNAAIGYDRFNVITKPMNRNMTFT--K
TTGFLGCQVFAFIGSLSGIGAGATNACIAYDRYNTIARPFEGKLTHT--K
--------------------------------------------------
VFGDFLCKMYQFVHSLSYTASIFILVVICMERYFAIIHPITCKQILTSRR
FFGTDWCDIWRSLDVLFSTASILNLCVISLDRYWAITDSFSYPMKMTRQK
NFGRVFCDIWVSFDVLSCTASILNLCAISVDRYWAITKPLEYGVKRTPRR
QYG-VGCKVAGFLTVFASHLSIFTLTIVTLERWFAITHAIYLNRRIKLSA
RL-KHLCLLRFFVLIIACSVSIWNLIAIAVDRYIAICYPLHYTRIMTKKV
PFGKIWCRSVQYLIVVTAYASIYTLVLMSIDRFLAVVHPIRSRMLRTEHI
LSTDLMCRLMSFFRVFGLYLSSYVMVCISLDRYFAILKPLKRSYNR----
PFGTMYCKISQFVAILSICASVFTLMAIAIDRYVAIMNPLKPR--MGKKA
VFGGAMCKAYMVSTSITQFTSSIFLFIMSADRYIAICHHISSPKYRTPLV
NL--HACLFTISLLIVLCTISIFCLVAVSVDRYWAILHPMAYSRNVRTKT
-------------TTVSVTVSVLTLTFISIDRWYAICFPLRYKPRPE--R
LLGPVGCKLEGLIEGGLLVTSVLGMCVISYDRLSAVV--LSSGTRLKGRG
IFGEFLCKLIQFSQAASVAVSSWTLVAISCERYYAICHPLRSRTWQTINH
IFGEFLCKLIQFSQAASVAVSSWTLVAISCERYYAICHPLRSRSWQTISH
EFGIHVCKMWLTSDVLCCTASILNLCAIALDRYWAITDPINYAQKRTLER
PFGNLWCKFVQYMIVVTCHCSVYTLVLMSFDRFLAVVHPVTSMSLRTERN
----------------------LSVLLVVGDTWCAITDPLRYHSRISELK
--------------------------------------------------
IFGELLCKLIQFAQAASVAVSSWTLVAISCERYYAICHPLRSRTWQTINH
VLGHEMCKAVPFVELTVAHASVLTILAISFERYYAICEPLKAGYVCTKAR
DLGPLLCDLWLSVDYTVCLVSQYTVLLITIDRFCSVKIAAKYRSWRTKNK
MFGSVMCDMWNSFDVYFSTASIMHLCCISVDRYYAIVQPLDYPLIMTQRR
ATGNVWCTIYALLGAVGGTVAIVTLTMISIDRYNVVVYPLNPKRSTTRLK
VGYGVGCSVYAALGSMSGIGGAISNAVIAFDRYRTISNPLDGRLSRV--Q
IFGDVWCRVWLAVDVWMCTASILNLCAISLDRYVAVTRPVTYPSIMSTRR
PFGALICRIVNYSQAISVLISAYTMIAISADRYLAIMWPLKPR--LTKRT
TLGGAMCKAYMVSTSVTQFTSSIFLFIMSADRYIAICHHISSPKYRTPLV
KH----C-------------SSPHCCAL----FLAIWWPLKLQI--TKRR
RSTDLMCRLMSFFRVFGLYLSSFVMVCISLDRYYAILKPLKRSYNR----
PFTDGICIIESVLSEMAANATVLTITAFTVERYIAICHPFRQHTMSKLSR
TLGNLGCQIFGFVGSLTGIGAGATNALIAYDRYNTITRPFEGRLTQT--K
--------------------------------------------------
PYGEIFCQIQALLRGALSQQSAVILVCMAVDRYLCVLHPRIYHERSSKKL
PFGSIYCTINNFVANVTVSTSVFTLVAISFDRYIAIVHPLKRRTSRR--K
NLPWFMCSFCPFVQALSVNVSVFTLTAIAIDRHRAIINPLRARPTKF--V
RYGKILCRVIPFIQYGNIGVSLLCIAMITINRYVMITHHSCYARIYKRHW
NL--HACLFTVSLLVVLCTISIFCLVAVSVDRYWAILYPMAYSRNVRTRT
PFSDGICILESVLSETAANATVLTITSFTVERYIAICHPFRQHTMSKLSR
DLGPLLCDLWLSVDYTVCLVSQYTVLLITIDRFCSVKIAAKYRSWRTKNK
NLPDFMCPFCPFVQLLSVNVSVFTLTAIAVDRHRAIINPLRARTSKN--I
PLGPIVCDTWLALDYLASNASVLNLLIISFDRYFSVTRPLTYRAKRTTNR
ALGNTWCQIFASIGSYSGIGAGMTNAAIGYDRYNVITKPMNRNMTFT--K
RAGNLACKAIRFSQVCVTYSSTYVLVAMSIDRYDAITHPMNFSKSWK--R
PWGVTLCRVTECFREISIGVSVFTLTALAADRYCAIVNPLRKLQTRP--V
TFGPFACELYAMLGSLFGCASIWTMTMIAFDRYNVIVKGLAGKPMTN-NG
VFGEFLCRMYQFVHSLSYTASIFILVVICMERYFAIVHPITCKQILTAAR
FFGTDWCDIWRSLDVLFSTASILNLCVISLDRYWAITDPFSYPMRMTVKR
FMGKAMCKVVIYFQVS----------------------------------
TFGPFACELYAMLGSLFGCASIWTMTMIAFDRYNVIVKGLAGKPMTN-NG
PLGPHVCDTWLALDYLASNASVLNLLIISFDRYFSVTRPLTYRAKRTTNK
AFGRTLCHLVSFAQGCSIYISTLTLTSIAIDRYFVIIYPFHPRMKLS--T
RAGNAACKAIRFVQVCVTYASTYVLVALSIDRYDAITHPMNFSGCWS--R
LAGNVACKLIRFVQVWVTYASTYVLVALSIDRYDAITHPMNFSGCWK--R
--------------------------------------------------
SLGLLMCDLYAFTGSLFGCCSIWSMTMIAMDRYNVIVKGLSGKPLTN-TG
VFGPLMCEIYGMFGSLSGCVSIWSMTMIAFDRYTVIVKGLSAKPLTY-VG
IFGSWWCDIHSAMDVLLCTASIMNLCLISLDRYWSITKAVDYLKSRTPAR
VFGPFACELYAMLGSLFGCASIWTMTMIAFDRYNVIVKGLAGKPMTN-NG
IFGAQFCDTWVAFDVMCSTASILNLCAISMDRYIHIKDPLRYGRWVTRRV
RHS-GVCAFAGFLSTFSCQSSTLLLTLVTWDRLMSVTRPLKPRDTEK-VR
----------------------LSVLLVVGDTWCAITDPLRYHSRISELK
ALGSIGCTVYALMGAVGGTVAIATLTVISIDRYNVVVYPLNPNRSTTKLK
TLGEGLCKVFPVFFYGNVAVSVLSMVGLTLNRFTLILHPSRYPKIYTPIS
NFSPFLCDLWNSLDVYFSTASILHLCCISVDRYYAIVKPLKYPISMTKRV
AFGNTLCTIYSLLGAIGGTVAIMTLTMISVDRYNVVVYPLNPNRSTTRLK
ILGPELCDIWTSCDVLCCTASILHLVAIAVDRYWAVT-NIDYIHSRTSNR
IFGQFLCFFLPL--------------------------------------
VAGNLFCKLFKLCQMFSLYLSTYVLVLVGVDRWVAVKYPMKSLN--TARR
VFGPFACELYACLGSLFGCASIWTMTLIAFDRYNVIVKGLAAKPMTN-SG
PFGELWCKIVQYLIVVTAHASIYTLVLMSLDRFLAVVHPIASMVIRTERN
PFGLALCHFVNYSQAVSVLVSAYTLVAISIDRYIAIMWPLKPR--ITKRY
DLGRGFCLFRFFLFICACCVSILTLISIAVDRYIAVMYALHYRRYMTRRV
TLPNFACDFYIAMDVICSTSSIFNLVAISIDRYIAVTQPIKYAKHKNSRR
NFSPFLCDLWNSLDVYFSTASILHLCCISVDRYYAIVKPLKYPISMTKRV
PYGSILCKTIAMLQALCIFVSTISITAIAFDRYQVIVYPTRDSLQFV--G
PFGAALCQTVNYFQAVSVLVSAYTLVALSADRYRAIMWPLRSRRRPPRPI
NLPEFMCPFCPFVQLISVNVSVFTLTAIAVDRHRAIINPLRARTSKN--I
PFGEFYCKLSQFIAMLSICASVFTLMAISIDRYVAIIRPLQP--RMSKRC
PFGIVLCHFVNYSQVVSVLVSAYTLVAISIDRYIAIMWPLRPR--ITKRY
EFGIHLCKLWLTCDVLCCTSSILNLCAIALDRYWAITDPINYAQKRTVGR
IFGAQFCDTWVAFDVMCSTASILNLCAISLDRYIHIKDPLRYGRWVTRRV
--------------------------------YWAVT-DIDYAHQRTARR
DLGPMLCDLWLSVDYTVCLVSQYTVLLITIDRYCSVKIAAKYRSWRTRTR
PFGEYWCKFVQYMIVVTAHASAYTLVLMSLDRFLAVVHPITSMSIRTERN
IFGNWWCDVHSAMDVLLCTSSIMNLCLISLDRYWSITKAIEYLKSRTPAR
RHGQVLCRLIPFIQYGNIGVSLLCIAMITINRYVMITHHGLYARIYKRHW
RFGELMCKAYMVSTSITSFTSSIFLLIMSADRYIAVCHPISSPRYRTLHI
MLGWLMCKFVPYIQGVSVAASVYSLIAVSLDRFIAIWWPLKQMT---KRR
HAGNVACKVFLFMRAFCLYLSSNVLVCVSLDRCFAVIYPLRVSAARK--R
--------------------------------------------------
LYGDLFCRLLPMMRYGLLAVSLFTILAITINRYIMIGHQRLYQRIYRTKN
IFGKVICHTVPLAQGCSVYISTLTLTSIAIDRFFVIIYPFHPRMKLS--T
----------------------LSVLLVVGDTWCAITDPLRYHSRISELK
-----------GLIVSTSLVSVYSVGLIAIDRYLYIVYGLQYQRYLTRTR
PWGSFLCSVSEFMKDVSIGVSVFTLTALSSDRYFAIVDPLRKFHAHGTRM
QLGWILCDIWISLDVLLCTASILSLCAISVDRYLAVTRPLTYSKRRRKRL
--------------------------------------------------
-------------------------------RYFAIVRPLEYPLYMTHRT
THSDLLCRLFPMLRYGLLAVSLLSVSLITINRYIIIAHPRQYPRIYQRRY
NLGLVFCKMRALMSEASTYVSVLTIVAFSMERFLAICHPLHLYTMSGLQR
ILGPELCDIWTSCDVLCCTASILHLVAIAADRYWTVT-NIDYNNLRTPRR
NLGLPFCKIRALISEASTYVSVLTIVAFSMERFLAICHPLHLYTMSGLQR
IFGKLICHTVPLAQGCSVYISTLTLTSIAIDRFFVIIYPFHPRMKLS--T
NLPYFMCGFCPFVQALSVNVSVFTLTAIAIDRHRAIINPLRARPSKF--I
VLGPLWCDIYAVCGSMFGCVSIWSMCMIAFDRYNVIVKGINGTP-MTIKL
VLGEEMCKAVPFVELTVAHASVLTILAISFERYYAICEPLKAGYVCTKTR
VFGPFACEVYGMFGSLFGCVSIWTMTMIAFDRYNVIVNGLSGKPLTN-NG
PYGSFLCSLSEFMKDVSIGVSVFTLTALSGDRYFAIVDPLRKFHAHGTRM
RHS-ELCAFAGFLSTFSCQSSTLLLTLVTWDRLMSVTRPLKPRDTEK-VR
VFGPFACEVYGMFGSLFGCVSIWTMTMIAFDRYNVIVNGLSGKPLTN-NG
RFGWILCDIWISLDILLCSGSILSLCAISLDRYLAVTQPLTYSKKRRKRL
QYG-LGCKIAGFLTVFASHLSVFTLTVITIERWFAITHAMYLNKRIKLRP
QMS-VLCQLSGFLAVLSSELSVYTLAVITLERNYAITHAIHLNKRLSLKQ
QLGWILCDIWISLDVLLCTASILSLCAISIDRYVLEVGRISSRNATIPSP
PWGDALCRVSEFAEEISIGVSVFTLTALSADRYCAITRPL----------
VFGAFACEVYGMFGSLFGCVSIWTMTMIAFDRYNVIVKGLSAKPLTN-NG
RAGNVACKVIRFSQVCVTYSSTYVLVAMSIDRYDAITHPMNFSKSWK--R
KAGNAACKAIRFAQASVTYASTYVLVALSIDRYDAITHPMNFSGCWN--R
--------------------------------------------------
ALPNVVCDFYIAMDVICSTSSIFNLVAISIDRYIAVTQPIKYAKHKNSRR
TAGDLMCRVMAFFRTFGLYLSSFILICISVDRYFAVLKPLKVHEHR----
VFGPFACEVYACLGSLFGCASIWTMTMIAFDRYNVIVKGLAAKPLTN-NG
PLGSEHCLTWICLDVLFCTASIMHLCTISVDRYLSLRYPMRFGRNKTRRR
ILGPELCDIWTSCDVLCCTASILHLVAIATDRYWAVT-NIDYMHSRTSRR
PFNQVACIITGLLSETATNATVLTITSFTVERYIAICHPFRQVRTRSLSR
ITS-WQCTLIGTLAVSSSEVSMLILAFMSLERFLLIADPFRGHRSIGNRV
PWGSLLCTSSEFIKDVSIGVSVFTLVALSGDRFFAIVDPLRKFHAHGTRM
PWGSLLCTSSEFIKDVSIGVSVFTLTALSGDRFFAIVDPLRKFHAHGTRM
VYGDVLCRIVGYLEVTLWSISVYTFMWISVDRYLAVRKPLRYETIQTKTR
RAGDIMCRVMAFFRTFGLHLSSFVLVCISVDRYYAVLQPLNLSKSRG---
LFGLQFCKLRAFVSEACTYVSVFTIVAFSMERFLAICYPLHVCAMSGFQR
FMGKAMCKVVIYFQVNCFSV------------------------------
PFGLMMCRLVNYTQAVSVLVSAYTLVAISGDRYIAIMWPLKPRITKT--C
ALGNLGCQIYGIIGSYTGIGASATNAFIAYDRYNVITRPMEGKM--THGK
IFGSIMCKLIPYFQAVSVSVAVWTLVAISLERYFAICRPLTSRRWQTQFH
-------------IVSTTLVSVYSVGLIAVDRYLYIMYGLQYQRYITPSR
PLGPHICDTWLALDYLASNASVLNLLIISFDRYFSVTRPLTYRAKRTTTR
MYGDIVCRFTGYLEVTLWAVSVYTFMWISVDRYLAVRKPLRYETVQTKTR
MYGDIVCRFTGYLEVTLWAVSVYTFMWISVDRYLAVRKPLRYETVQTKTR

TGIKIAIVWVMAMMVSSSITVLGLVNEKNIMPPNICVINNRAF-----FV
ITLQLLFVWAVSFLLLLPPILGIWGEMGLDEATFSCTILKKEG--RSIKK
AGYIMSVGWIFAFCMALLPLLGVSDYRKFAV----CLPFETTTGASLTYV
AVLRLLVVWTICCTWALLP-MFGWNRYVPEGNMTACGTDYFAKDNRSYII
AFVCSCASWLAGLVIALPYPIY-TTYLDLEKYVGICAVNLVDDM-QEYMR
VCLTILLVWAISAAIGSPIVLGLNNTPNRE--PDVCAFYNADF-----IL
TLWAITILWVLIITTALPVLFAHGINVMYFLRLESCSFLENGQFRAAFHI
SKIVSFFAWTTSALIMLPVMLY-ANTVHRDKGKISCNIVWPSENGTTFTL
SKLVSAFAWMTSVLLMLPVILFASTVQSSNG-NVSCNIEWPDTQDSTFIL
YRVIVTIIWTIALGINLPWLFVFTLKPIGIPGAQICTELWPSPAESWYFL
MMLCVGIVWLAAACISLPPLLILGNEHEDEEGQPICTVCQNFA----YQI
VGFMLANVWMLPALISFTPIFLGWYTTAEHLEPEMCVFVVNKA----YAL
VRFILVLIWALSCVLSAPCLLYSSIMTKHYYNRTVCFMMWPDGRDYVYNL
AIRIITALWIVSFISAIPFGLLSDIQYLNYPLSAFCSMSPKIVNEIPVFE
ALIMILIVWLLALAITCPP-MLGWYEPGRRD-LRECRYNQNEG----YVI
AYRLIGLIWCGSLFFMLPIAALSKLIPTNQG-HHKCRELWFDRGERAYNL
AAFMIAAVWIMSALVCIPPLLG-WKAPRPEEHLPQCQ-------------
VIYMVSITWIIPTLLFFISIFG-WEHFTGKRDPGQCAVQFLKDP--VFNT
AVRYIIAVWIIAMCLAVPQ-------------------------------
CIGIIVSIWVIALLATVPYGMYMKMTNELVNGRVYCEENWPSEQRKVFGA
SKFVISAIWMMSFALAAPTLFALRVVPVSIVSKPFCQVVNFEESMLLYRY
--------------------------------------------------
ATYIMIAGWIYSIVMAALPLVGISNYSSTS----ICLPMEARDSWDISYL
CQCWMAFTWISAAMLCCPPLLGYNEANYSKT-TNICMLEWGNMA--AYSA
IVLLILFTWLWATPFSVLPLFQIWGRYQPEGFLTTCSFDYLTNTNRLFVR
GFVCCCATWLTGMVIALPYPIYTIYVELGDYMIGLCVVNLMDD-MQEYTR
VAIMLLNTWISPALLSFVPIFAGWYTTDKHKEPDSCLFIVNKP----YAV
AIVILTGIWIISLVLASPMFIT-RRLIHYDVNISYCIEDWPMARRVYYSV
--------------------------------------------------
TGIKIALVWLLAMLVSSSITVLGMINQNNIMPPNECVINNRAF-----FV
--------------------------------------------------
AYKIIGFIWLGGILCMTPIAVFSQLIPTSRPGYCKCREFWPDQGELFYNI
ALLRILGVWVFALFWTLAPLFG-WNRYVPEGNMTACGTDYLTQTSRSYII
ALLICLAAWTVAAILTSRAAMC-LTKA-SNG------------WTFTFFL
ATLAIMCAWITIVTTAIPVALSHSVRIYQYHGGTACVFSTEEEILVGFQV
AIRYIFAIWIIAIVSAIPQALQFGVTNQGG--VDQCVVKRIIIQ--HSFE
YRVIVTIIWTIALGINLPWLFVFTLKPIGIPGAQICTELWPSPAESWYFL
TWVFITLTWAVGILFGALSA-FRVLDFEADTLA--TYFNISSTNGVIYAC
SGILIFITWLWAMPFTILPVFKIWGRYIPEGFLTTCSFDYLTDDTRVFVG
--------------------------------------------------
ITLQLVFVWAVSFLLLLPPILGIWGEMGLDETTFSCTILKKDGK--SIKK
VVLKISFVWLLSIAMSLPLSLMYSKVSATVPNHASVLVDGTCQIDPVYKL
VFMMIFCVWTAAVIVSLAPQFG-WKDPDYLQRQQKCMVSQDVS----YQV
AIVILTGIWIISLVLASPMFIT-RRLIHYNVNISYCVEDWPMAYRLYYSV
AIRIIILIWLLAVLTAIPQAAQFGINNYGG--IDKCVVVRVIVQ--HSFQ
VFTMIFLVWFASVIVSLAPQFG-WKDPEYLQRQQKCMVSQNIA----YQV
AAIMIGAAWGISLLLWPPW-IYSWPYIEGKRTEKECYIQFIET-NHYITF
AVLRILVCWTIGVVWGILP-MLGWNRYVPEGNMTACGTDYLTEDHKSYIL
ASLFVLLTWLWTLPFTVLPMFNIWGRYIPEGYLTTCSFDYLTDDTRVFVG
PVRIIAGLWIVSLFSAVPFAVFTDIDYILYPPSAFCAMLSNPE-GIPLWE
IGYMIIIIWTLSVLVSIAPLLG-WKDPEWETRDLQCIVSQDVG----YQI
ARILILLVWTGALATAAPIPVFSTLIQPTEFYLSICTEVWPDDHDHGYSL
AIAMIIFIYMYATPWVVACYTETWGRFVPEGYLTSCTFDYLTDNTRLFVA
SKCLIGIVWIIALITAVPIAIFSTLYFPTDWHVPICAEKWPSPEDDYYTI
-------------------------------------------------V
AKLLIAATWLIGLIIGFLPAFGWRGDTDGGR---VCWFVRLAPP---ALI
AKSLIAGIWVLSFVICFPPLVG-WKDQKAVVQE----------MDRGYVL
HVSLALLSWLASAAISTPFLFAYKIIAKSMVVSISCTSDLGANAFMSFII
TIAIAVMIWVLAIVFAIPAIMGTHIRVSTTT-TTRGREIDCTS---EIVI
AILRILLCWLIGVVWGILP-MLGWNRYVPEGNMTACGTDYLTDDHKSYIL
AFLMILIVWILALAITCPP-MLGWYEPGRRD-LRECRYNQNEG----YVI
AYKMIALVWLLSFLVNSPLCYIQRLQPVHRLRPMKCREMWPDKSERAYVL
AWRSIAVIWLIGFLSDLPEFLVLTTRRKKLRFFTQCVATWDNEKEKTFYI
CLTCGVLIWGLAAGIASPMLTLYEMYDIVVLTATICATDKSKNS--YYFV
VILRLALLWGVAASAAAAPLSATDYFGPQFYGNGVCLSIHIHDPGWEYSA
AIRIIVLVWIMAIVTAIPQAAQFGIEHYS--GVEQCGIVRVIVK--HSFQ
AYSIIIFNWCLGALVALLP-VFWNRWPDAQ----ACEFDEVLAP--GYIA
AYKMIGLVWTVSFLANSPLGYVQRLLPVGRSTQMKCREEWPSPAEKAYVL
PVRIIAGLWIVSLLSAVPFAVFTDIDYIEYPPL---GILRHASDADPLWE
AWAFIIASWALGIAFGIASGFRGDQKYVTLFKLTAEEHLNISEDNTIFSY
VTVIIACAWLAGFLLALPLTIYRNYKERQWKNETFCAENTSFLP--QYWH
GFVCCCATWLTGMVIALPYPIYTMYVELGLSGIGLCVVNLMDDM-QEYTR
AVKFIFAIWIAALLLALPQAIQFSVVMQGMG--TSCTMKNDFFA--HVFA
TLYIISMCWLAGFIVGFLPLFG-WHEQPAED---ACLFVKVMN--YDYLV
ARFMIVCIWIIALSSTIPWALFFQLVPISPQAIQLCLEVWPPGTKLYFLL
AIVILTGIWIISLVLASPMFIT-RRLIHYNVNISYCVEDWPMAYRLYYSV
----------------------------QDREIETCSFLEKDTPWAAFHI
TTAILLLIWAVACIASGMQFVY-DIRFDYCN-WRARQASIPHE------A
TVLAITILWVLIITTGLPVSFAHGIN--------TCGFLEKDSPWAAFHI
VLWMVTITWIIPALLFFIS-IFGWEHFVGYRDPGQCAVQFLKDP--IFNT
AKSLIAGLWVLSFVICFPPLVGWKEQKVKENVP----------LDAGYVV
YRLIVTIIWFIALSINLPWLFVFTLRPIGIPGAQICTELWPTPAESWYFL
ARIMIIGIWVIALVTTIPWLLFFDLVPAEEVFQFLCQEVWPPGTNLYFLL
IYFSLLCIWATGVGLAVTPLVIWYSSSQFYGTSGTCFPLFIHEAGWQYSA
SYLIILLIWCYSFLFAVMPALDIGLSVYVPEGLTTCSFDYLNKEARIFMA
MMLCVGIVWLAAACISLPPLLILGNEHEDEDGQPICTVCQNFA----YQI
SHVIISLCWLAGSIIGFLPLFG-WHEKPQID---TCLFTKVMD--YDYLV
VTVILLLIWFVSCLASGMQFVY-DISFDYCD------RKSNHIV--PSEA
ALLMILVVWVLALAITCPP-ILGWYEPGRRE-LTQCRYNQNEG----YVV
VFIMLLMVWLSPALLSFLPICSGWYTTNENWKKSNPHICEFKV-NKAYAI
SRVVSALAWLASAIIMLPIMIYGDIIEVMPN-YYSCQIVWPETHGYTFTL
AFLAIFFIWGYSFALTSPPLFGWGA-YVQEAANISCSVNWESQTATTYII
VILRLAVLWGVATAAAIAPLSA-TEYFGPHFYNGVCLSVHIHDPGWEYSA
ACLAVLFIWSYSFALTSPPLFGWGAYVNEAA-NISCSVNWESQTATSYII
VCLTILLVWAISAAIGSPIVLGLNNTPDRV--PDLCVFYNSDF-----IV
ALGKIAYIWFMSSIWCLAPAFG-WSRYVPEGNLTSCGIDYLERDPRSYLI
CVAILSLTWIISLTVFGFL-VLPKGYYFNNTGLMACEPFYSKPS---YRI
SYLIIFAIWCYSFLFAVMPALDVGLSVYVPEGLTTCSFDYLNKEARIFMA
AIKFIFAIWLAAFLLALPQAMQFSVVYQNEG--YSCTMENDFYA--HVFA
AVLRLMVVWTICGAWALMPLFG-WNRYVPEGNMTACGTDYFAKDNRSYII
STLSMLLIWACSIGSSGPLLYLLDVEDS---SVHMCLAGDHDV--GLYYV
-IVIISLCWLAGSIIGFLPLFG-WHETPQVD---TCLFLKVMD--YDYLV
ATYIMIAGWIYSAVMAAFPLFGISNYSSTS----ICLPMEARDTWDIAYL
TLCIAAAIWIVGIIISSPMLLFFTTFELQDR--VVCYSEWPDGPEYVYNV
IILCIIFTWMWATPFSVLPLFQIWGRYLPEGYLTTCTFDYLTNTTRLFVR
VIVASIGCWILGFVAALPLAIYRNFKERDWSNETFCSEDKHVMP--LYWD
VQIVVVCTWVSGILLASPLAFY-RSYRVRVWKERYCKENTSVL-PKYWYV
CVAILSLTWIISLTVFGFL-VLPKGYYFNNTGLMACEPFYSKPS---YRI
CQCWMAFTWISAAMLCCPPLLGYNKAIYDND-THICMLEWGNMA--AYSA
------------------------------------MEQFLSQ-DIGYVL
ALVILGFGWCLAFLIATIPLI--WNKWDT---AMECEFDELLYP--WYVA
AGYIMTVGWTFAITMAILPLFGVSDYRVFAV----CLPFEINNGGSLAYV
LALMVAGTWLVTFSIMIPTWRGVWGRFGLDTSIGSCSILHDKY-DRSPKE
ALLRIFLVWASCLAWTIPP-FFGWNRYVPEGNMSACGTDYLTDTSRSYIL
AIKFVIAIWLVAFGLATPQALQFGVVESAHT--RLCTIKNRHFE--HAFE
TVFTAVIIWVFAIMLGMPSFVVSDIQSYNITTIGVCSPFR---SAKYMVV
ALLRIFLVWASCLAWTIPP-FFGWNRYVPEGNMSACGTDYLTDTSRSYIL
---MIVCIWVIALSSTIPWALFFELVPIFPEAIQLCVEVWPPGTALYFLL
ALLKIAFIWANALIWTLAP-MFGWNRYVPEGNMTACGTDYLTQDSTSYIM
AMVKILLVWAFALFWTLAP-FFGWNRYVPEGNMTACGTDYLTQTSRSYII
VTLKIVFVWLLSIAMSLPLSLMYSKDHASVLVNGTCQIPDPV-----YKL
GKIMLGGAWFIAFANALPQSIIFRVQQHPQVPFTQCVTFGFFRTETAYNL
ARRLVAAAWSLSALFSLPIFYLYQEKSIQGR--KQCWIDLGEAWWQVYMC
AIKFVIVIWLVAFGLATPQALQFGVVETNT--TRLCTIKNEHFS--HAFE
ARRLVGAAWGFSAIFSSPMFYLYEERVIQDQ--LQCWIDLGNALWQLYMC
ALLRILGIWAFALFWTLAP-FFGWNRYVPEGNMTACGTDYLTTTNRSYII
CVLCIGGIWLACMGVAVPLFFIYRPIRVYIQTVTMCVGRRTQVG--IYNG
CITIIVLIWSFAIMVTMPYGLYMKLHGVALNGAMYCEELWPSEERKTFSI
VIWMVTITWIIPALLFFIS-IFGWEHFVGYRDPGECTVQFLKDP--VFNT
AKSLIAGIWVLSFFICFPPLVG-WKDQKAVIQE----------TDRGYVL
ALLMILGVWIVAFIITCPP-MFGWYEPGRNRYSVDCRYNQN----KGYVV
ARIFLLIIWALSCVLAAPCLMYSTVMTKRYNNRTVCYMLWPDGRDYIYNL
AGYIMTIGWTFAITMAILPLFGVSDYRVFAV----CLPFEVTSGGSLAYV
TLIAIVTLWIVVLVVSVPVAFTHDVVVDYDAKYGMCTFTTNDFLPRTYQV
VLLLISGVWLLSLLISSPPLIGWNDWPDEFTSATPCELTSQR----GYVI
TVFTAVMIWILAILLGMPSVLFSDIKSYPVFTIEVCSPFR---DAKFMVA
AKSLIAGLWVLSFVICFPPLVGWKEQKVK-ENS----------PDAGYVV
AGIKIAIVWAMAMLVSSSITVLGLVNEKNIMPPNVCVINNRAF-----FV
AAGLIAAVWICSSAISFPA-IVWWRAARDGEMAYKCTFTEHLG----YLV
VFFMLANVWVLPALISFTPIFLGWYTTAEHLAPDLCIFVV----NKSYAI
VAIMLLNTWISPALLSFVPIFAGWYTTEKHKQPDSCLFIVNK----PYAV
ALLRIFFVWGSSLAWTLAP-FFGWNRYVPEGNMSACGTDYLTDTSRSYIL
VPLQLAICWAIPYGLMALPLFELWGRLGFDRRTFSCTVLPSITSSASPKK
AKVVSAIAWSTSAVLMLPVILYASTVEQEDGINYSCNIMWPDAYGTTFIL
CIICSILIWGLAAGISTPMLTLYEIYNVVVLLAEMCATDKTKNG--YYFG
ALGKIAYIWFMSSIWCLAPVFG-WSRYVPEGNLTSCGIDYLERDPRSYLI
AVIAITVAWIVIVTTAIPVAISHGVLHYPSRGYTACLFLHTEGYLIAFHV
CVACAVLIWGLAAGVSSPMLTLYQIYHVIVLIAEICATDKSKNG---YYF
AAVMITAVWIMSALICIPPLLGWKVKMPEGP-LPKCEVTSFTTAL-----
CVAVLSVTWILCLTCYGML-VLPKGYYFNKTGLLACEPFYSKS---SYRI
VFTMIFLVWFASVIVSLAPQFG-WKDPDYLQRQQKCMVSQDIA----YQI
AAALIAAVWICSSAISFPA-IVWWRAAREGDMPYKCTFTEHLG----YLV
--LVIVAVWITSAVYSVPKFIFVRTITNNLGDETICIVNRKAFNSELFDI
HVSLALLSWIASAAISTPFLFAYKIIAKSVVISISCTSELGANAFMSFII
SKVVSAVAWTTSVLLMLPVILFASTYESEPN-HFTCSINWPEAFETAFIL
ALTILGFGWCLAISIATIPLI--WNKWETAQ---ECEFDELLHP--WYVA
GKIMLGGAWFIAFANAIPQSIIFRVQHHPNVPFTQCVTFGFFTTETAYNL
LRMVIVTVWITSAVYSTPKFVFSKTIKNIHTEEEICVLDREMFNSKLLDM
AVRFICVIWLIAIVSAIPQALQFGVTNQGG--IDQCVVKRIIIQ--HSFE
LCFQLFAIWAFSFGIMLLPLFEIWGTLGLDEETFSCTILKKNDT--SPKK
AAALIAAVWICSSAISFPA-IVWWRAAREGDMAFKCTFTEHLG----YLV
VLALIAGVWVLSLVISSPPLIGWNDWPEEFSSEFPCQLTSNQG----YVI
--------------------------------------------------
--------------------------------------------------
AIRIITALWIVSFISAIPFGLLSDIQYLNYPLSAFCSMSPKIVNEIPVFE
AIAILTGIWIISIVLASPMFIIRQLIHYD-VNVSYCIEDWPIAYRVYYSA
AIAILTGIWIISIVLASPMFIIRQLIHYD-VNVSYCIEDWPIAYRVYYSA
ARILIFLVWTGALATAAPIPVFSTLIQPTEFYLSICTEVWPDDHDHGYSL
AALIMLGGWIYSMLMSSLPLFGISNYSSTS----ICLPMENRDVYDTIYL
-------------------------------DAAVCLTKASNVWTVTFFL
SKIVSAIAWTASAMIMLPVLLYSNTIPRE-KDKLSCNIVWPSENGTTFTL
MIACIVLVWLAAACISLPPLLILGNEHEING-QPACSVCQNFF----YQI
ALGAVLLIWCYSFALTSPPLFGWGAYVNEAA-NISCSVNWETQTATTYII
MMLCVALVWLAAACISLPPLLILGNKHTIGEGRPFCAVCEDVG----YQI
CHRLLGGTYILSLVLSLPQFFIFHVARGPFVEQCVTHGFYTADWEQMYAT
VCFMLANVWILPALISFTPIFLGWYTTEEHLREISLHPDQCSFVNKAYAL
TWIFIALTWVVGILFGALSAFR-VLDFEADALV--TYFNISSTNGVVYAS
ASYIMTVGWTFAITMAVLPLLGVSDYRVFAV----CLPFEIQKGGSLAYV
CHRLLGGTYILSLVLSLPQFFIFHVARGPFVEQCVTHGFYTADWEQMYAT
AIGTIAVIWLLAALVSFVPISLDLHRDKRDKTLKINGIKYETCATPTYAV
TGIKIVLVWLLAMLVSSSITVLGIVNRSNIMPPQECVINNRAF-----FV
VVLKISFVWLLSIAMSLPLSLMYSKNHASVLVEGTCQIPDPV-----YKL
AKIVIACTWLTGLLLALPLAIYREYRVRIWRNERYCKENTNVLP--KYWY
AVFAILFIWSYSFALTSPPLFGWGAYVNEAA-NISCSVNWESQTATSYII
MIGCIVLVWLVAACISLPPLLILGNEHMTNG-QPSCSVCQNFF----YQI
LRLVIVAVWITSAVYSVPKFIFVRTITNNLGDETICIINRKAFNSELFDI
AVTILAGIWTLALILASPLFIYKQLINMDMPLISYCIEDWPMSDRFYYSI
CITIIVLIWIFSMLVTLPYGLYMSHHDDTNGTTFYCEELWPEDMRKVFSI
VFLMIFCVWFAALIVSLAPQFG-WKDPDYMKREQHCMVSQDVG----YQI
AIFITCLVWAYTIPWGLLPLMEIWGRFVPEGYLTSCTFDYLTNTNRMFVG
VCFMLANVWILPALISFTPIFLGWYTTAEHLREVSLHPDQCSFVNKAYAL
VGIMLLNTWISPALLSFLPIFIGWYTTDKHKVPEQCSFVV----NTYYAI
AIFIISMCWVAGTIVGFLPLFG-WHADVNHN--QECLFVEVMD--YNYLV
MMLCVALVWLAAACISLPPLLILGNKHTIGEGRPFCAVCEDVG----YQI
SIMKILFIWMMAVFWTVMPLIGWSAYV-PEGNLTACSIDYMTRMPRSYLI
VWTLIACTWLIGFLLALPLTIYRNYKERPWKNETFCAENTSFLPPYWHVL
VAVATGLCWLVGFAAALPFAIYRNYRERNWSNETFCAEDRQVMP--LYWD
ATIRIFAIWATSFAWTLAP-FFGWNRYVPEGNMSACGTDYLTDTSRSYIL
AVITIAAIWLLAAFVSFVPISLGIHRPDQPLIK-----KYPTCATPTYAV
YRVIVTVIWMIALGINLPWLFVFTLKPIGIPGAQICTELWPSPAESWYFL
-------------------------------------DR----WEQLYTT
ASLFVVMTWLWTVPFTVMPMFNIWGRYIPEGYLTTCSFDYLTDDTRVFVG
-----------------------KKNLYQDREIASCTFLENDQFRAAFHI
AILICVLAWGIAALFTSPILWVAEYKLAEYIDVAVCLTQAISDWTLAFFL
NLAIAAIIWLSSTLISCPMLLFFKTEEVPVTMRIVCFSEWPDGQEHIYNI
CHRFLLCAYSLSFLLSIPQRLAQQFNIMIFRVQCVTHGFYSERWEQLYTT
VCLTILLVWAISAAIGSPIVLGLNNTPDRV--PDLCVFYNSDF-----IV
VLALIAGVWILSLVISSPPLIGWNDWPEKFSSEFPCQLTSNQG----YVI
MIACIVLVWLVAACISLPPLLILGNEHMTNG-QPSCSVCQNFF----YQI
SKVVSAIAWTASALIMLPVMLY-ANTIAREKDKMSCNIMWPSETGSTFTL
AIVMNIIIWLYCTPWVVMPLTQFWDRFVPEGYLTSCSFDYLTDNTRLFVV
AIFITCMVWTYTFPWAVLPLMELWGRFVPEGYLTSCTFDYLTNTNRMFVG
--------------------------------------------------
LRLVIVAVWITSAVYSIPKFIFVRTITNNLSDETICIVNRKMFNSELFDI
AVVLIAAVWICSSAISFPA-ILWWRAVRETDMPFKCTFTEHLG----YLV
MMLCVALVWLAAACISLPPLLILGNKHTIGEGRPFCAVCEDVG----YQI
AMYIMIIGWVYAITMASMPLFGISNYSSTS----ICLPMEARDSLDIAYL
ALVILGFGWCLAIVIAIIP-LI-WNRWDT---AMECEFDELLHP--WYVA
TKIAIFTLWTVVLTVSMPVTFAHDVVVDYDNQYAMCRFIDNEVLQSTFQV
GRIMLACAWLGSVVCSIPQAFLFHLEEHPAVTYFQCVIFNSFRSEKLYQA
TLCVAASIWIVGTIISCPSLLFFTTYPMKDH--ILCYAEWPDGPEYVYNI
SRVVSALAWLASALIMLPIMIYGDIIQLQPN-SYSCQIVWPESHGYTFTL
AIVIISLCWLAGSIIGFLPLFG-WHETPQVD---TCLFLKVMD--YDYLV
AWRSIALIWLIGFLS-----------------------------------
TVAAIVFCWLMGFSIAMPLSLYRHFKIRHWKDEMYCYEDRSVL--ATYWE
ANKIIAFIWLGSLVCMTPIAVFSQLMPTSRQGLRKCREQWPVGSERAYNI
AYKIIGFIWLGGILCMTPIAVFSQLIPTSRPGFCKCREHWPDQGERFYNI
VLALIAGVWILSLLISSPPLIGWNDWPEPEK-FSSEFPCQLTS-NQGYVI
ATLAIMCAWITIVTTAIPVALAHSVRIYQYHGGTACVFSTEEE------V
AWAFIATTWLLGIAFGIASGFRAAALESS--HHDNGLI-----NNTIFSY
-------------------------------DAPVCTTAADGFWPIVYFV
ANKIIAIIWLGSLVCMTPIAAFSQLMPTSRPGLRKCREQWPADSERAYNL
AILICVLAWAIAALFTSPILWVAEYKLVEYIDVPVCLTQAIGVSTVGFFL
VIWMVTITWIIPALLFFIS-IFGWEHFVGYRDPGECTVQFLKDP--VFNT
VFIMLLMVWLSPALLSFLPICSGWYTTTENYKKSNPHICEFKV-NKAYAI
VALMIVFAWIYGLVFSVIPALDIGLSRYTPEGLTACSFDYLERTARLFMF
AGLLICLTWLWTMPFTLLPLFEIWGRYIPEGYLTTCSFDYLTDDTRVFVG
AKSLIAGLWVLSFVICFPPLVGWKEQEVSIRLI----------ADAGYVV
TKILIALVWAGALLTAAPIPLFSTLVQPIDYYLSICTEVWPDPDDHSYSV
SRIVSLLAWLASALIMLPIMIYADV-IEQKPNTYSCQILWPETHGYTFTL
ARFMIVCIWIIALSSTVPWALFFDLVPIIPEAIKLCVEVWPPGTALYFLL
GRIMLACAWLGSVICSIPQAFLFHVEEHPTVKYFQCVTFHSFAGNSLYQI
AIKFIFAIWLAAFLLALPQAMQFSVVNQGDG--YSCTMENNFYA--HVFA
AIIFICLIWAYTIPWGVLPLLEIWGRYVPEGFLTSCTFDYLSGTTRLFVA
----------------------------------SCSFSSKLSQDIGYVL
MTVI----------------------------------------------
VRIILVLIWALSCVLSAPCLLYSSIMTKHYYNRTVCFMMWPDGRDYAYNL
SKFIIGGIWMLALLFAVPFAIAFRVEELTERFRPFCMNKNLSDDLQSFRY
IAVMIAACWLVSYGMQLPTLLGAWGRFGYDTRLQTCSIMSDAHG-HSSKT
AIVIISVCWLAGAIVGFLPLFG-WHADVPHD--QTCLFVEVMD--YNYLV
AIKFIFAIWIAALLLALPQAIQFSVVTQSPG--SSCTMKNDFFA--HVFA
VIWMVTITWIIPALLFFIS-IFGWEHFLGYRDPGECAVQFLKDP--VFNT
SKFVISAIWTLSFSLAAPMLVALRVEPVSNLVKPFCQVVNFEQSMLFYRY
AAVMIGAAWGISLLLWPPW-IYSWPYIEGKRTKDECYIQFIET-NQYITF
AVIMNIIIWLYCTPWVVLPLTQFWDRFVPEGYLTSCSFDYLSDNTRLFVG
ARHLVAGAWLISALFSLPILVLYEEKLIQGH--PQCWIELGSPIWQVYMS
TVIVAVLIWLLAIAFAIPSATISDVVVVKIESIEYCSPFG---QTKYKTI
ALLRILGVWVFALFWTLAPLFG-WNRYVPEGNMTACGTDYLTQTSRSYII
LRMVIVTVWITSAVYSTPKFVFSKTIKNIHTQEEICVLDREMFNSKLLDM
AAGLIAAVWICSSAISFPA-IVWWRAARDGEMAYKCTFTEHLG----YLV
--------------------------------------------------
ALLRILGVWVFALFWTLAPLFG-WNRYVPEGNMTACGTDYLTQTSRSYII
AAVMIGAAWGISLLLWPPW-IYSWPYIEGKRTKDECYIQFIET-NQYITF
CIGIIVSIWVIALLATVPYGMYMKMTNEVMDNVTVCEENWPSEHRKVFGA
ARKLVAAAWSFSILFSLPITYFYEERLIQGK--MQCWIDLVEAWWQLYMC
ARRLVAAAWGFSAVFSSPMFYLYEERTIQNQLQCWIDLGDPFR-WQVYMC
-------------------VMGETNETYINMTKPFCQVVNFEESMLLYRY
AIVRICVCWTIGIVWGSMP-MLGWNRYVPEGNMTACGTDYLTDDSKSYIL
SVMRILFVWANSLVWTLAPLFG-WNRYVPEGNMSACGTDYLSKDSVSYIY
AAVMITAVWIMSALICIPPLLGWKVKMPEGP-LPKCELSEDIG----YVL
ALLRILGIWAFSLLWTLAPLFG-WNRYVPEGNMTACGTDYLSQDSRSYIL
AVITIAAIWLLAAFVSFVPISLGIHRPDQPLIYPTC-------ATPTYAV
IVLRLLLLWGISFGLAAAPLLP-NPYFGSHFYNGVCLSLHIHDPGWEYSA
AWAFIATTWLLGIAFGIASGFRGDQKNITLFNA----------TNTIFSY
CYFLIAFTWAYGLLFASFPALEIGLSRYTAEGLTACSFDYLDRTARVFMF
LALQLFGIWAFSFGIMLLPLFEIWGRLGLDEETFSCTILKKDDS--SPKK
VGIMLLNTWISPALLSFLPIFIGWYTTPQHQQPTQ--------CNKYYAV
VMLMIVFTWIYALVFSLMPALEIGLSRYTPEGLTACSFDYLDRGARVFMF
VFMMIFCVWSASVIVSLAPQFG-WKDPDYLQRQQKCMVSQDVA----YQV
--------------------------------------------------
CHRFLFVAYLLSFLLSTPQWMIFRVAKGPFVEFYQCVTHGFYTDEQLYTT
AMVKILMVWAFALFWTLAP-FFGWNRYVPEGNMTACGTDYLTQTSRSYII
TLWAITVLWVVIVTTALPVMFAHGVNVKT---------------------
ATFIIAGVWFIALATALPIPIVSGLDIPMSPWKYICREMWPSRTEYYYTL
AYMIITLNWCVGALVALIP-IF-WNKWSAAQ---GCEFDEVLLP--WYVA
VCLTILLVWAISAAIGSPIVLGLNNTQDRS--PDLCVFYNTDF-----IV
VGIMLLNTWISPALLSFLPIFIGWYTTPQHQQPTQ--------CNKYYAV
AVTILAGIWALALLLASPLFVYKELINTDTPAIPYCIEDWPSRNRFYYSI
ALLLIGLVWVGAAATALPIPLHSALVQPSAWHQAVCTEVWPDATDRAYSL
SKFVISTIWMLSFALAAPILFALRVRPVSYIAVPFCKVVNFEHGIQLYRY
NLAIAAVIWLASTLISCPMMIIYRTEEVPVRGRTVCYPEWPDGPESLYNI
AKFIIAGVWFIALATAFPIPVVSRLEVPSSIWKYICREVWPSAEGYYYTL
VLLLISGVWLLSLLISSPPLIGWNDWPDEFTSATPCELTSQR----GYVI
AIGTIVVIWLLAALVSFVPISLDLHRDKRDETDTSLIINGVKYETPTYAV
IGYMIIVIWTLSVLVSIAPLLG-WKDPEWEARDLQCIVSQDIG----YQI
VIYMVTITWIIPALLFFISIFG-WEHFTGKRDPGQCAVQFLKDP--IFNT
ASLAICLTWFVILTTAIPVAISHG------------VLFYPRQ-------
AAFMIAAVWIMSALVCIPPLLGW-KAQRPEGHLPQCQLSQDIG----YVL
IAVMIAACWLFSYGMQLPTLLGEWGRFGYDSRLQTCSIMTDDHG-HSSKT
AKLVSALAWSTSAVLMLPVMLYASTVEQEDGINYSCNIMWPDAYGTTFIL
ARIMIIGIWGIALVTTIPWLLFFDLVPAEEVFQYLCQEVWPPGTNLYFLL
GKIMLGGAWFIAFVNAMPQSIIFRVQQHPQVPFTQCVTFGFFATETAYNL
----------LAVFLRLPTANAFRWKFGYNHQLGTCSILPDDEG-RSSKT
LCLMVAFTWILGFGSLLPTWHEKWGKFGLDINIHSCSILPDSQ-NNSPKQ
CITIIVLIWIFSMLVTLPYGLYMSHHDDTNGTTFYCEELWPEDMRKVFSI
AWAFIATTWLLGIAFGIASGFRGDQKNITLFNSEIGLINHLNISNTIFSY
ARILIAATWILGATIGFLPALGWRGDTDGGR---TCWFIRLAPP---GLV
TLAIAVSIWLLAIVCGIPALIGSNLKPVGISSEKSIVICYPYPDAKLMVM
ALLMIFVVWLVALAITCPPILGWYDQDRRTLQSYECHYNQNKG----YVV
--------------------------------------------------
VGFMLANVWVLPALISFTPIFLGWYTTSEHLEPQMCIFVVNKA----YAI
LALMVAGTWITTFSIMIPTWRGVWGIFGLDVSIGSCSIMHDRYG-RSPKE
PVRIIAGLWIVSLFSAVPFAVFTDIDYILYPPSAFCAMLSNPE-GIPLWE
VFIMIFCVWFAALIVSLAPQFG-WKDPEYMKREQNCMVSQDVA----YQI
PVRIIAGLWVVSLLSAVPFAVFTDIDYIAYP-PTFCAMLSNPEG-FPLWE
CITIIVLIWIFSMLVTLPYGLYMRHHDDNNGTTFYCEELWPSEDRKVFSI
SKFIIGGIWLLALLFAAPFPIAFRVEEITDRFRPFCMNKNLSDELKAYRY
SIMKILFIWLMATFWTIMPLIGWSSYV-PEGNLTACSIDYMTRQPRSYLI
ALLICLAAWTVAAILTSEPYRCEVTRLLQPFSAAVCLTKASNVWTITFFL
ALARICGVWVSTLAWTLAP-FFGWNRYVPEGNMSACGTDYLTDTSRSYIL
TLATAVSIWLLAILCGLPALIGSNLKHLGINEIVICYPY-PEEWAKSMVL
IVLRLLLVWGISFGLAAAPLLT-NDYFGEHFYNGVCLSLHIHDPGWEYSA
ALARICGVWVSTLAWTLAP-FFGWNRYVPEGNMSACGTDYLTDTSRSYIL
ALLMILVVWITALSITCPPYLGWYEVGRHQAEFVDCRYNQNKG----YVV
AAVIMLMGWIYSIVMSSLPLLGISNYSSTS----ICLPMEKRDIYDSIYL
AGYIMSVGWVFALIMALMPLVGVSDYRKFAV----CLPFETTTGASLTYV
ALETAGTADDPGMGAGTGHHMSSDSRMVSFANLDQCRYNQ----NEGYVV
TVIVAFLIWVLAIICAIPSAVISEVVVVRLPNIEYCSPFGPRTRSKYKTV
AMVQIFGVWIASLGWTLAPFLG-WNRYVPEGNMSACGTDYLTDTSRSYIL
ARHLVAGAWVVSALFSLPILVLYEEKLIQGH--PQCWIELGSPMWQIYMC
ARRLVAAAWSLSALFSLPIFYLYEERSIQGK--KQCWIDLVDPWWQVYMC
---------LLADFISVLFSTEGWYTTDKHKEPDSCLFIVNKP----YAV
VCLTILLVWAISAAIGSPIVLGLNNTPNRE--PDVCAFYNADF-----IL
AVLMIAAAWIMSGLCSLPQAFIFHLEGHPNITQCVTYHYFE--EQIIYNV
AMLRILGIWAFALFWTLAP-FFGWNRYVPEGNMTACGTDYLTQTSRSYII
VTLKIVFVWLLSIAMSLPLSLMYSKNHASVLVNGTCQIPDPV-----YKL
VFTMIFLVWFASVIVSLAPQFG-WKDPDYLQRQQKCMVSQDIA----YQI
AIKFVIAIWLVAFGLATPQALQFGVVENGHT--RLCTFKNHHFA--HAFE
MWLALICIWITGVGLAVAPVLLWRTSTLPYYGSGTCFPLHIHEAGWLYSA
TITTAVLIWLLAIAFAVPAIVGSHIKTVVVNKDVSFYFCYPFPDARGMVL
TITIAVLIWILAIIFAIPAILGSHIRTEKVNKDVTIDFCYPFPGARGVVL
CQCWMAFTWISAAMLCCPPLLGYNEAFYN-KDTHICMLEWGNMA--AYSA
-KIMILIAWAMATLCSAPQPFIFHVEIHPNHTQCVTYNTFSNDNHTVYNI
ALRIITVLWIVSFLTAIPFGVKTEIQYLNYPISAFCSMESEFPDKYPLFE
--------------------------------------------------
SKVLIGIVWIIALITAAPIAIFSTLVFPSNW-HTVC--------------
AIAMIIFIYMYATPFVVACYTESWGRYVPEGYLTSCTFDYLTDNTRMFVA
AYKMIAVVWALSFLVNSPLCYVQRLQPVGQRGPMKCREMWPDKSERAYVL
ARLLIVGTWLLGLVVGFLPAFGWRGDTEGGR---ICWFIRLAPP---PLV
AAIMIGAAWGISLLLWPPW-IYSWPYIEGKRTEKECYIQFIET-NHYITF
CQCWMVFTWISAALLCCPPILGYTQPIVNNL-SHICMLDWGNMA--AYSA
CQCWMVFTWISAALLCCPPILGYSMPIENNM-THICMLDWGNMA--AYSA

FGSLVAFYIPMLMMVTTYALTIPLLRKKARFAAEHPESELFRRLGGRFTL
TLFVIGFLLPCLVIIVSYSCIYITVLHQKKKIRNHDNFQIAAAKGS----
ISLMFINGCAFLTLMGCYLKMYWAIRGSQAW-------------------
VYSMWVYLTPLTTIIFSYYHILKAVAAHEKAMREQAKKMNV---------
GLFVIMYCAPMTLLGYLYIRTSRELRPPDGPLSIMMFEARAEARSRQIRL
YSSLSSFYIPCIIMVFLYWNIFKALRSRARKQRAARKPHLSELTGGSVIE
AFFSSSYVVPLVLISVLYMCMLSRLWRSSVGG------------------
YSLILGFAVPLSLILMFYYLVIRKLRTVGPKS------------------
YSLVLGFATPLTFILVFYCLVIRKLHTVGPKHK-----------------
FANLFLCYLPLIVISVCYVIIWKNVAYRKLPRDLIIS-------------
YATLGSFYIPLSVMLFVYYQIFRAARRIVLEEKRAQTHLQQALNGTGSPS
ISSSISFWIPGIVMVTMYYRIFKEAVRQRKALSRTSSNILLNSVAINNSN
TLLVLTYGIPMIVMLVCYSLMGRVLWGSRSIGEN--T-------------
VSFCIFFVIPMILIILLYGRMGAKIRSRTNQKLGVQQGT-----------
FSAMGSFFIPMAVMIYVYARISCVIASRHDNMTDISVHNKKFKRYTAADV
FLDVILLVLPLAILAVTYSLITRTLCRGMHDFKRYSKSLTSSSNGEGGGI
--------------------------------------------------
ALIIGYYWTTLIVLFVLYAGIYKTAYDMQKRSEAKQRKMQSMVALSAGAM
--------------------------------------------------
ITTTLQFVLPFFIISICYVWISVKLNQRARAKPGSKS-------------
ILTLVQYFVPLCVISFVYIQMALRLWGSKTPGNAQD--------------
------------------------------------TYNINVINFSDNPD
LTVLGINGLAFVIIVICYAQIYLSLGKETRQAA-----------------
TLAILVLGPSVISIVYNYGYIFTMMRKVRS-GAPIHD-------------
TIFVWSYVIPMTMILVSYYKLFTHVRVHEKMLAEQAKKMNV---------
GLFLLMYCGPAILLSYLYIRTSQELRPPDGPFAVMMYEHRADLRMRQRNS
ISSSISFFIPCTIMVFTYFQIFREANRQEKQLAMRQGTAMLMHQHNAGGG
FTLCVQYLLPILIVSIAYLRIYLKLKHRLVVTTTTVSTNSNS--------
--------------------------------------------------
FGSLVAFYIPMVMMVVTYALTVQLLRKKARFLEQHPEGSMSHPHLGYSNG
--------------------------------------------------
LLDFLLLVLPLLVLCVAYILITRTLYVGMAKD----SGRILQQSLPVSAT
IYAIFVYWLPLLTIIYSYTFILKAVSAHEKNMREQAKKMNV---------
MTISLFFVLPLAILVVLYAIIARNLIASDRSRLKIRL-------------
SFFLSSYVAPLTLICFLYMGMLARLWKSAPGCK-----------------
LSTFVFFFAPMTLITVLYALIGLKLRSSALMQR-DGTLQKRN--------
FANLFLCYLPLIVISVCYVIIWKNVAYRKLPRDLIIS-------------
VYFIVIILLPFGFVCGMYWRIFSEARGNGLRMRQNGSSPLLQSALNLTNH
CIFAWAYAIPMVLICYYYGRLFGHVSKHELMLKNQARKMNV---------
--------------------------------------------------
TLFIIGFLLPCVVILVSYSCIYITVLHQRKKIRSHDNFQIGASAAAAK--
VGSIVCFYIPLCVMLITYTLTVRLLAQQSEN-------------------
FATCCTFYVPLLVILALYWKIYQTARKRIHRRRP--RPVDAAVNNNQPDG
FTLCVQYVLPILIVSVAYLRIYLKLKHRLVVTT-TTSVSSGG--------
LSTIIFFFAPMSIILVLYLGIGLHLYRSSVIGGG--GGGSGGGGGSSAGF
FATCCTFYVPLFVILVLYWKIYQTARRRIHRRGPKIPATPNSSNQEETPK
GTAIAAFYVPVTVMCFLYYRIWRETKKRQKDLKNLTGDRKKDSSKRSNSR
AYSFFVYYVPLFTIIYSYVYIVKAVSEHEKSMRDQAKRMN----------
CIFTWAYAIPMVFICYFYTRLFGHVRQHENMLKNQARKMNI---------
LSTCLFFAGPMVVMIVLYGRMGMQIRSRTQR-------------------
FATASSFYVPLLVILFLYWRIFLAARKRIRRRQ---QYYYFRLHRLLHQR
TLMTLQFLAPLIVLITTYVQIACKVWAKTPPGES-VK-------------
CIFFFSFVCPTTMITYYYSQIVGHVFSHEKALRDQAKKMNV---------
ALLTTQFIVPLVVLIFTYTRIAIVVWGKRPPGEA-EN-------------
SFFLSSYVVPLTLISMLYIGMLARLWKSGAPGG-----------------
ILTTVVGIIPLIVVIVLYSIILQKALRRVAQLKKAGLEQQGALAGNLRLF
YSALGSFYIPMFVMLFFYWRIYRAAVRTTRAINQGFKTTKGSPRESGGNN
FHTIAVFVLPGIGVLLNHYGVRRKLCALSLTARAAHGELPLPIPILRRQT
FAVFVAF-------------------------------------------
VYSVFVYYTPLFTIIYAYFFIIKAVSAHEKNMREQAKRMN----------
FSAMGSFFIPMAVMIYVYAKISCVIAKRHDNMTDIHIHNKKFKRYTAADV
FLDAGLLCFPLITMGFAYSMIVSKLWRGLRREIRHST-------------
VKFVFL--------------------------------------------
IVFVVIFLPLLGAFCWLNGVIAKAFWVRRKPIGVPSGTNKCTATSTSGES
GLFILVNTFSLLFIGTSYLRMLQAIRVSRNET------------------
LSTFIFFLAPMSIILVLYLLIGVHLYRSTLVEGP-ASVARRQQLKSVPSD
GVITPGFVIIWICMFLVYWRIMREASKQALRLRQSVVYNT----------
FHDVGLLFLPLLTMGFAYSMIVSKLWRGLRHEIKHSSLYQQTSRQHGTGG
LSTCLFFAVPMAVMVVLYGRMGMQIRSRTQRTLELGVRN-----------
AYFVIVILIPFALVCAMYWRIFSEARESGQRMRQNGSSPLLQSALNLVSA
VLIGALVWFPLSVMICCYSLIFLKLDRYQKRVLN----------------
GLFLIMYCGPAVLLSYLYIRTSQELRPPDGPFAVMMNSSASSEPRAHSGG
VSGFLFFGGPMTAICVLYVLIGVKLKRSRLLQALPRR-------------
FLYLVTIIIPAVLLLAFYIHIYRVIVRQRKQILSVNSIDSRCMASIEDGT
ANLVACYLLPMTLITICYILIWIKVWRRSIPGDSKDA-------------
FTLCVQYVLPILIVSVAYLRIYLKLKHRLVVTT-TTSVSSGG--------
AFFLSSYVVPLILISVLYMWMLSRLWRSSVGGGS----------------
GVVGLIVLLPLLLTFITHIRIIVDVKRTMALPNF----------------
AFFLSSYVVPLILISVLYMWMLSRLWRSSVGGGS----------------
ALIIGYYWTTLVVLFVLYGGIYKTAYDMQKKSEAKQRKMQSMVALSSAMT
YSALGSFYIPMFVMLFFYWRIYRAAVRTTRAINQGFRTTKGMGNRFDDNR
FANLFFCYLPLIVISICYVIIWKNVAYRNLPREMIINRKNDVFNRSKVKV
ANLVACYLLPMSLITLCYVLIWIKVSTRSIPGESKDA-------------
FVFLGVNLLLLLMIALLYTALLISIWRTRSAT------------------
LFFVAAYCIPLTSIVYSYFYILKVVFTASRIQ------------------
YATLGSFYIPLSVMLFVYYQIFKAARRIVLEEKRAQTHLQQAMNGTGSPQ
FLYFATIITPALIMLGFYAHIYRVIVKQHESYIYLTRFTELDKYEECMNP
GWVGLVVLMPLLLTFLTHIRIIVDVKRNMSLPNF----------------
FSAMGSFFIPMAVMIYVYVRISCVVASRHDKMTEIEVHKVAFPISTRICH
VSSSMSFWIPGIVMLSMYYRIYQEADRQERLVYRS-KVAALLLEKHLQI-
YSLILGFVIPLCFIMTFYCLVIRKLRNVGPKTT-----------------
FLFVFGLVVPLIVIVYSYTNIIVNMRENSARVG-----------------
GLFILVNTVSLLFIGISYLRMLQAIRVSRNET------------------
FLFIFGLILPLAVIIYSYINIVLEMRKNSARVG-----------------
YSSLSSFYIPCIIMVFLYWNIFKALRTRAKKQRAARKPHISEITAGGSLI
FYSIFVYYIPLFLICYSYWFIIAAVSAHEKAMREQAKKMNV---------
LSTCALYFPTTMVLMYCYGSSFHMSRFRLNDPT---MPLTAAAHHPHPHP
LFFVAAYCIPLASIVYSYFYILKVVFTANRIQS-----------------
VSGFIFFGGPMTAICVLYVLIGVKLKRSRLLQSLRRT-------------
VYSLWVYLTPLLTIIFSYWHIMKAVAAHEKAMREQAKKMNV---------
ILFTLIFLPCIVSFLWLNAVIARQLWLRRHYHQEQQEQHQEPKEGQFKTM
FLYFSTIITPALIMLAFYAHIYRVIIKQLRQIVTMNPSGGLSSESRRSSE
LTVLGINGLAFIIIVICYAQIYFSLGKETRQAA-----------------
IFMFLTYFLPIGSMSFTYARVGLELWGSKSIGECT---------------
TIFVWAYVIPMTMILVSYYKLFTHVRTHERMLADQAKKMNV---------
YIIILLVWLPLSVMMVTYSTILCKLDRYERKAMN----------------
LITIL-VWLPLGIMLICYIAIFYKLDRYEKRVLS----------------
LSTCALYFPTTMVLMYCYGSSFHMSRFRLNDPT---MPLTAAAHHPHPHH
TLAILVLGPSVISIVYNYGYIFTMMRKVRS-GAPIHD-------------
YSALGSFYIPSCIMVFVYIRIYFAAKARARRGIRKKPLKPPSAQDTSFTR
GVITPIFSLVWFCLLLVYWRIWREAAKHAKQLRA----------------
VFLMFINGVAFLILMGCYLKMYCAIRGSQA--------------------
FLFIAAFMLPCVCIVICYARIFVLVRRAARRAGAKTSEMAITPPIQTPTA
VYSVFVYFAPLLMIIYSYIFIIKAVSAHEKNMREQAKKMNV---------
VSSFLFFVGPMTVIAVLYVLIGIKLRKSKLLQGVKRQGASIGSGANGI--
AKASIYYLVPLSIIGVLYIMMAKRLHISARDMPGEQL-------------
VYSVFVYFAPLLMIIYSYIFIIKAVSAHEKNMREQAKKMNV---------
ANLVACYLLPMVLITICYILIWIKVWRRSIPGDSKDA-------------
VYSLFVYWLPLLMIIYSYTFILKAVADHEKNMREQAKKMNV---------
VYAVFVYWLPLLTIIYSYTFILKAVSAHEEQMREQAKKMNV---------
VGSIVCFYIPLGVMLLTYCLTVRLLARQRQNLGGGQPTSAVTPGWASGWL
FCVIAMYFMPLMIISAAYTVILCEISNRSREKETSDTSHTGG--------
WVASSLFVLPALIISACYAIIVKTIWAKGAIMGPIDRTRNGMA-------
VSSFLFFVGPMTLIAVLYVLIGIKLRKSKLLQGVKRASS-----------
WVATSLFVIPAFIISACYVIIIKTIWSKGSVLGPVGGKYRYRNGS-----
VYAIFVYWTPLLTIIYSYTFILKAVSAHEKNMREQAKKMNV---------
VTLSLVFVPCIVAFIFLHVTIAQQLWQRRHQLRSLKRQQQQQPMWLDYPL
VTSILQFVLPFIIMAFCYICVSIRLNDRARTKPGSKT-------------
ALIIGYYWTTLVVLFVLYGGIYKTAYDMQKKSEAKQRKMQSMVALGNAMT
YSALGSFYIPMFVMLFFYWRIYRAAVRTTRAINQGFKTTKGSKGIGSRFE
YSAMGSFFIPLTIMLYVYVKIGFVLTSRRQRIVNDANTERTADHDVDGDN
VFLILTYGIPMLIMIVCYSLMGRELWGSRSIGEHTER-------------
VFLMFINGVAFLILMGCYLKMYCAIRGSQA--------------------
TFFISSYLLPLMIISGLYMRMIMRLWRQGTGVR-----------------
YSSLGSFFIPLIIMTIVYIEIFVATRRRLRERAKANKLNTIALKNTDLEA
GKALVYYLLPLSIIGALYIMMAKRLHMSARNMPGEQQ-------------
YSALGSFYIPMFVMLFFYWRIYRAAERTTRAINQGFRTTKGGKKKNNFDD
FGSLVAFYIPMLMMVSTYALTIPLLRKKARFAAEHPESELFRRLGGRFTI
FSSTISFYLPLLVMVFTYCRIYRAAVIQTRSLKIGTKQVLMASGELQLTL
ISSSISFWIPGIVMVTMYYRIYKEAVRQRKALSRTSSNILL---------
ISSSISFFIPCTIMTLTLHEVDAEQTPTKD--------------------
VYSIFVYFAPLLLIIYSYIFIIKAVSAHEKNMREQAKKMNV---------
FIFIVGFALPFCAIVLCYTAIIGAVRRQRRHMQRYAAKPVAATS------
YTFFLGFATPLCFILSFYYLVIRKLRSVGPKPGT----------------
IVFTVIFLPALLSFLWLNSVIAKEIWTRRNPIQTLANLPKKSKKPSPTDT
FYSIFVYYIPLFLICYSYWFIIAAVSAHEKAMREQAKKMNV---------
SFFLSSYVIPLTLISMLYVGMLARLWKGAPGG------------------
GIVFTVIFLPLLSFLWLNSIIAKEIWIRRNPLDNRSKVHKKSKTGMFTDS
--------------------QLHQQRQIAT----IETPPNSATMPMQIPT
LSSCALYFPTTMVLMYCYGSSFHANRYRLATPRLPGQPPGRWFYAPFSTR
FATCCTFYVPLLVILVLYWKIYQTARRRIHRRR-----------------
FSSTISFYLPLLVMVFTYCRIYRAAAIQTRSLKLGTKQVLMASGELQLTL
INFALLYLLPLLVMTILYSRIAIALWKSSRGLERHIALQNTTSSSYSNNF
FHTIAVFVLPGVGVLLNHYGVRRKLCALSLTARAAHGELPLPMPILRRQT
YSLILGFVTPLIFIMIFYCLVIRKLHTVGPKHK-----------------
GVITPIFSVVWLCLFVVYWRIWREASKHAKQLRAHG--------------
FCVVAMYFMPLMVISAAYTVILCEISNRSREKETSDTSHTGG--------
INFVLLYVMPLLVMTVLYSKIAIALWRSSRGLSPHVTQHQHQQQQQHQQQ
LSTFLFFFAPMTMITILYALIGLKLRTSTLMQR-DGTLQRR---------
FIFLFGVLVPCIIISISYSCIFYTVHKQRAKLKAHSSNS-----------
FSSTISFYLPLLVMVFTYCRIYRAAAIQTRSLKLGTKQVLMASGELQLTL
YSSLGSFFIPLAIMTIVYIEIYIATRRRLRERAQASKINTLASRSIGMVA
--------------------------------------------------
------------------------------------GSPPPHPSVQYRRS
VSFCIFFVIPMILIILLYGRMGAKIRSRTNQKLGVQQGT-----------
FTLCVQYVLPILIVSMAYLRIYLKLKHRLVVGTASGKPGE----------
FTLCVQYVLPILIVSMAYLRIYLKLKHRLVVGTASGKPGE----------
TLMTLQFLAPLIVLITTYVQIACKVWAKTPPGES-VK-------------
IAILGSNGVAFSIIAVCYAQIYLSLGRETRQA------------------
MTISLFFLLPLVILVVLYAIIAKNLIASNNSRIKIRL-------------
YSLILGFAIPLSLILMFYYLVIRKLRTVGPKS------------------
YATLGSFYIPLAVMLFVYFQIFRAARRIVMEEKRAQKRLESAINGATQAV
YLFVFGLVVPLTVIVYSYTNIIVNMKKNAARVG-----------------
YATLGSFYIPLAVMLFVYYQIFRAARRIVKDEKRAQTRLENSLAVDKTST
FTLVFTFLLPLCILFGTYMSTFRTISSSEKMFQG-SKLANYST-------
ISSSVSFWIPGIVMLVMYWRIFKEAIRQRKALSRTSSNILLNSVHMGHTQ
VYFIVIILLPFGFVCGMYWRIFSEARGNGLRMRQNGSSPLLQSALNLTAG
VFLMFINGVAFLILMGCYLKMYCAIRGSQA--------------------
FTLVFTFLLPLCILFGTYMSTFRTISSSEKMFQG-SKLANYSTT------
VSSCISFYVPCIVMIGIYCRLYCYAQKHVKSIRAVTRPGEISEKRYRSIR
FGSLVAFYIPMVMMVVTYALTVQLLRKKARFLQEHPEGELFRRLGGRLSV
VGSIVCFYIPLAVMLITYTLTVRLLAQQSLE-------------------
VLITVLVWLPLSIMLICYTAIFIKLDRYEKRVLS----------------
FLFVFGLVVPLVVIVYSYTNIVVNMKRNAARVG-----------------
YATLGSFYIPLAVMLFVYYQIFRAARRIVNEERRAQKRLESAINGSVGTP
INFALLYLLPLLVMTVLYSRIAIALWKSSRGLERHIALQNTTSSNYSNNF
FSLCVQYLVPIVIVSIAYFGIYNKLKSRITVVAVQCS-------------
ATSILQFVLPFIIMAICYICVSIKLNDRARTKPSKTT-------------
FATCCTFYVPLLVILFLYWKIYIIARKRIQRRAQKSFNVTLTETDCDSAV
TIFTFSYVLPMSLIIYYYSQIVSHVVNHEKALREQAKKMNV---------
ISSSVSFWIPGIVMLVMYWRIFKEAVRQRKALSRTSSNILLNSVHMGQTQ
ISSSISFWIPCTIMIFTYLAIFREANRQEKQLMMRHGNAMLMHRPSMQPS
FLYFATIITPALLMLAFYTHIYRVIIKQVRQIVTMNPASDLSRRSSAAVV
YATLGSFYIPLAVMLFVYYQIFRAARRIVKDEKRAQTRLENSLAVDKNQA
TYSLFVYYTPLFLICYSYWFIIAAVAAHEKAMREQAKKMNV---------
IGALVWF-------------------------------------------
LIVVLLVWLPLGVMLVTYSAILCKLDHYERSA---LN-------------
MYSVFVYFAPLFLIIYSYIFIIKAVAAHEKNMREQAKKMNV---------
VSSCISFYFPCVVMIGIYCRLYCYAQKHVKSIKAVTRPGEVAEKQRYKSI
FANLFLCYLPLIVISICYVIIWKNVAYRKLPRDLIIS-------------
FTLVFMFIIPLLILIGTYLSTFRTISSSEKIFRIETSAVDRSY-------
CIFAWAYAIPMVFICYFYTRLFGHVRQHENMLKNQARKMNI---------
AFFSSSYLVPLVLISVLYMCMLSRLWRSSVGG------------------
MTISVFFVVPFVTLVVLYGIIARNLVSNRAAMLRARP-------------
LILILTYFLPIISMTVTYSRVGIELWGSKTIGEY--T-------------
FTLVFMFIIPLLILIGTYLSTFRTISSSEKIFRIETSAVDRSY-------
YSSLSSFYIPCIIMVFLYWNIFKALRKRAKKQRAARKPHISEITAGGSLM
YSSLGSFYIPLMIMTIVYIEIYIATRRRLRERAQASKINTLASRSIRDRE
YATLCAFYIPLAVMLFVYFQIFRAARRIVNEEKRAQKHLETAINGSATTP
YSLILGFAIPLTLILMFYYLVIRKLRTVGPKS------------------
TIFFFSFVCPSLMIIYYYSQIVAHVISHEKALRDQAKKMNV---------
TIFTFSYVLPMSLIIYYYSQIVSHVVNHEKALREQAKKMNV---------
MSAVIVFVFPMCVLTVLYVLIGLQLRRSKVMKRGV-QL------------
INFALLYLLPLLVMTVLYSRIAIALWKSSRGLERHIALQNTTSSSYSSNF
FSSIISFYLPLIVMVFTYCRIYRAAAVQTRSLKLGTKQVLMASGELQLTL
YATLGSFYIPLAVMLFVYYQIFRAARRIVKDEKRAQTRLENSLAVDKNQA
LTVLVVNGCGFVVIVVCYAQIYLSLGKETRQAA-----------------
GVITPIFSLVWLCLLLVYWRIWREAAKHAKQLRAHH--------------
SFFISSYLLPLMVISGLYVRMIMRLWHQGTGVR-----------------
ASMCSMYAFPLIMFIYCYGAIYLEIYRKSQRVLKDVIAER----------
VFMLLTYFLPIGSMTYTYARVGLELWGSKSIGECT---------------
YSLILGFVVPLCFIMTFYCLVIRKLRNVGPKTT-----------------
FLYFSTIITPALIMLAFYAHIYRVIIKQVCTMLL--SFMTIFPFQLRQI-
--------------------------------------------------
FLLVMLVWVPLGVMLVAYTLIIVKLDRYERNALR----------------
FLDLALLVLPLLALSFAYMFITRTLYVSMRNERAMNFGSSGPDVGLTTSS
MLDLILLVLPLLVLCVAYILITRTLYVGMVVGKDVRTLPASSGSAQTMAT
YSSLGSFYIPLIIMTIVYIEIYIATRRRLRERAQASKINTLASRCIGQTL
WSLVGFQVILVLKALNMYGGTHLTV-------------------------
TYFVIVILLPFALVCGMYWRIFSEARESGQRMRQNGSSPLLQSALNLAAA
GTITLFFFLPFGILVVLYAAIAYKLLRPNSAFHRPTSPQLQASQQQQQ--
FLDLALLVLPLLALSFTYLFITRTLYVSMRNERAMNFGSSGPEVTTSSSA
MTISVFFVLPFLMLIVLYSIIARNLISNQGAMLRARP-------------
ALIIGYYWTTLVVLFVLYGGIYKTAYDMQKKSEAKQRKMQSMVALGNAMT
VSSSMSFWIPGIVMLSMYYRIYQEADRQERLVYRS-KVAALLLEKHLQI-
LYFIFAWVVPIIAITFCYIQILRVVIGANSIQS-----------------
CIFTWAYVIPMIFICYFYARLFGHVRQHEMMLKNQARKMNV---------
YSALGSFYIPMFVMLFFYWRIYRAAERTTRAINQGFRTTKGGKKSNNFDD
TLMTLQFVLPLVVLIFTYVRIALKVWAKAPPGES-VK-------------
YSLILGFVIPLCFIMTFYCLVIRKLRNVGPKTT-----------------
ANLVACYLLPMTLITICYILIWIKVWRRSIPGDSKDA-------------
GTMCAMYAFPLIAFIYCYGAIYLEIYRKNQRVLKDVIAER----------
VSGFIFFCGPMTAICVLYVLIGMKLKRSRLLQSLPRR-------------
SIFTFSYVLPMSLIIYYYSQIVSHVVNHEKSLREQAKKMNV---------
YSALGSFYIPSCIMVFVYIRIYYAAKARARRGIRKKPLKPPSEQDTSFTR
--------------------------------------------------
IILVLTYGIPMIVMLICYSLMGRVLWGSRSIGEN--T-------------
TLVFVQYLVPFCVISFVYIQMAVRLWGTRAPGNAQD--------------
TLFITAFVIPCLVIIACYAKIFWVVHKSEQRMKRHATKQNSIPNNLRTVA
FLYFATIITPALLMLAFYTHIYRVIIKQVRQIVTMNPASDLSRRSSTAQM
VSGFLFFGGPMTAICVLYVLIGIKLKRSRLLQALPRR-------------
ALIIGYYWTTLVVLFVLYGGIYKTAYDMQKKSEAKQRKMQSMVALGNAMT
ILTLVQYFVPLCVISFVYIQMAFRLWGSKTPGNAQD--------------
GTALAAFYFPVTIMCFLYWRIWRETKKRQKDLPNLQAGKKDSSKRSNSSD
TIFFFSFVCPTLMILYYYSQIVGHVFSHEKALREQAKKMNV---------
LVSATLFAIPALIISACYAIIVKTIWAKGSIFVPTERAGFGA--------
INSVIYYFLPLAIIGILYILMAYRLHVSARDMPGENA-------------
IYAIFVYWLPLLTIIYSYTFILKAVSAHEKNMREQAKKMNV---------
INFVLLYVMPLLVMTVLYSKIAIALWRSSRGLTPHVVQHQHQQPQQPSCQ
FSSTISFYLPLLVMVFTYCRIYRAAVIQTRSLKIGTKQVLMASGELQLTL
--------------------------------------------------
IYAIFVYWLPLLTIIYSYTFILKAVSAHEKNMREQAKKMNV---------
GTALAAFYFPVTIMCFLYFRIWRETKKRQKDLPNLQAGKKDSSKRSNSSD
ITTTLQFVLPFFIISICYVWISVKLNQRARAKPGSKS-------------
WVSGSLFVVPALIISACYAVIVRTIWAKGTILGPIDRTHNGMA-------
WVAASLFVIPAFIISACYVIIIRTIWSKGSMLGPTGPGPNGGGKHRPLR-
ILTLVQYFVPLCVISFVYIQMALRLWGSKTPGNAQD--------------
CYSFCVYYIPLFTIIYCYVYIVKAVTVHERTMREQAKRMN----------
AYSVFVYWLPLLLIIYCYTYILKAVSAHERNMREQAKKMNV---------
YSALGSFYIPSCIMVFVYIRIYFAAKARARRGIKKHPRKTNNEQVTSFTT
IYSGFVYYLPLFSIIYSYIYIIQAVSAHEKNMREQAKKMNV---------
VSSCISFYFPCVVMIGIYCRLYCYAQKHVKSIKAVTRPGEVAEKQRYKSI
LLFILVNTLSLIFILFSYIRMLQAIRDSGGGMR-----------------
TYFVIVILLPFALVCGMYWRIFSEARESGQRMRQNGSSPLLQSALNLAAA
VYFVFAWLIPFAIISYCYARILIAVINANAIQS-----------------
FIFLFGVLVPCIVISISYSCIFYTVHKQRAKVKAHSASG-----------
ISSSISFWIPCTIMIFTYLAIFREANRQEKQLMMRHGNAMLMHRPSMQPS
MYFVFAWVIPFLTISYCYVAILRVVVGAGSIQS-----------------
FATCCTFYVPLLVILALYWKIYQTARKRIHRRRP--RPVDVTANNNQPAT
--------------------------------------------------
FTLVFMFIIPLLILIGTYLSTFMTISSSEKIFRIDTSAVDRTT-------
VYAIFVYWLPLLTIIYSYTFILKAVSAHEEQMREQAKKMNV---------
--------------------------------------------------
SLFALQFVVPLGVLIFTYARITIRVWAKRPPGEA-ET-------------
GIITPGFAIIWICMLVFYWRIMREASKQAQRLRQSVVY------------
YSSLTSFYIPCIIMVFLYWNIFKALRTRAKKQRAARKPHLSEITAGGSII
ISSSISFWIPCTIMIFTYLAIFREANRQEKQLMMRHGNAMLMHRPSMQPS
FSLCVQYLVPILIVSVAYFGIYNKLKSRITVVAVQASS------------
TLALAQFALPLGTLVYTYACIGWRVWARSTNRT---GLVP----------
VLVLVQYFVPLFVISFVYIQMALRLWGSKTPGNAQD--------------
LIIILTYFLPIVSMTVTYSRVGIELWGSKTIGEC--T-------------
TLFTLQFIVPLLVLIFTYTRIAIAVWGKRPPGEA-EN-------------
YSSLGSFFIPLAIMTIVYIEIFVATRRRLRERARANKLNTIALKSTELEP
VSSCISFYVPCIVMIGIYCR------------------------------
FATASSFYVPLLVILFLYWRIFLAARKRIRRRQQLSPYLCPKTFPKKDDN
ALIIGYYWTTLIVLFVLYAGIYKTAYDMQKRSEAKQRKMQSMVALSAGAM
----GGYYTACL---FLHNEGY----------------------------
YSALGSFYIPSCIMVFVYIRIYFAAKARARRGIRKKPLKPPSEQDTSFTR
TLFITAFVIPCLVIIACYAKIFWVVHKSEQRLKRHATKQNSIPNNLRPLA
YTFFLGFATPLCFILSFYYLVIRKLRSVGPKHTT----------------
ANLVACYLLPMSLITLCYVLIWIKVSTRSIPGELSKD-------------
FCVIAMYFLPLMIISGAYTVILCEISNRSREKETSDSNSTGT--------
AMFIIAFIIPCMIIVICYSRIFCVVHKSDKRMKNHSKSQCNIPNNLRSAA
FLFFIAFALPCLAIIVCYARIFYIVRSTALRTKDLPGDNLDENSVEDVSS
ATSILQFVLPFIIMAICYICVSIKLNDRARTKPSKTT-------------
TYFVIVILLPFALVCGMYWRIFSEARESGQRMRQNGSSPLLQSALNLAAA
ILTAVVGILPVLLVIILYGIILQKALRRVNQLKKASRELRGVQTGNLRLF
LHFLVYYAIPLVIIAAFYVMIALHLMYSASVPGEM---------------
FSAMGSFFIPMTVMLYVYSKICCVLTSRQNRMTKTEATEKNCDIEVDNCT
--------------------------------------------------
ISSSISFWIPGIVMITMYYRIFKEAIRQRKALSRTSS-------------
FLFIAAFMVPCICIVICYARIFLLVRKAAIRAGTAGKTNVSDVTPSSAPQ
LSTCLFFAGPMVVMIVLYGRMGMQIRSRTQR-------------------
FATCCTFYVPLLVILFLYWKIYLIARKRIQRRTQKSFNVTLTETECDSMA
LSTCLFFAFPMLIMVVLYGRMGMQIRSRTQRTAELGELLRASS-------
VTSILQFVLPFIIMAFCYVCVSIRLNDRARTKPSKTT-------------
ALVFVQYLVPFCVISFVYIQMAVRLWGTHAPGNAQD--------------
TYSIFVYYVPLFLICYSYWFIIAAVAAHEKAMREQAKKMNV---------
MTISLFFLLPLIILIVLYAIIAKNLIASNNSRMKIRL-------------
VYSIFVYFAPLFLIIYSYTFIIKAVSAHEKNMREQAKKMNV---------
LHFLVYYAIPLVVIAVFYVLIALHLMYSASVPGEI---------------
LLFICINTVSLIFILYSYVRMLQAIRDSGGGMRS----------------
VYSIFVYFAPLFLIIYSYTFIIKAVSAHEKNMREQAKKMNV---------
FSAMGSFFIPLTVMLYVYVKIGYVLTSRRQRIVRDAYSERTADYDVDGDN
VLILGCNFLAFTIIAICYSQIYLSLGKETRRA------------------
ISLMFINGCAFLTLMGCYLKMYWAIRGSQAW-------------------
FSAMGSFFIPMTVMVYVYVRISCVVASRHDKMTEIEVHKKSHRVREPEED
LNSIVYYFLPLSIIGILYVLMAHRLHTSAREMPGENA-------------
VYSMFVYFAPLLLIIYSYIFIIKAVSAHEKNMREQAK-------------
LVSATLFAVPALIISACYAIIVKTIWAKGSIFVPTDRAGFGG--------
WVASSLFVLPALIISACYAIIVKTIWAKGAIMGPIDRTRNGMA-------
ISSSISFFIPCTIMVFTYFQIFREANRQEKALAVRQGNAMLMHQHNTGGG
YSSLSSFYIPCIIMVFLYWNIFKALRSRARKQRAARKPHLSELTGGSVIE
LVMCLMYTFPLIVILYCYGSIYYEIFSRTNPRNLESFR------------
IYAIFVYWTPLLTIIYSYTFILKAVSAHEAQMREQAKKMNV---------
VGSIVCFYIPLGVMLLTYCLTVRLLARQRQNLGGGQQTAAATPGWASGWL
FATCCTFYVPLLVILVLYWKIYQTARRRIHRRRPKQPVTGNNNQ------
VSSFLFFVGPMTVIAVLYVLIGIKLRKSKLLQGVKRQGHGAGCGGGGGGG
FVFLGVNLLLLVMIAMLYTALLISIWRTRSAT------------------
GKFLVYYAVPLFIIGIFYALIARHLIHSAKHVPG-EM-------------
GKFLAYYAVPLCIIAIFYALIARHLIHSAKHVP-GET-------------
TLAILVLGPSVISIVYNYGYIFTMMRKVRS-GAPIHD-------------
LVMMFMYALPLLTIICSYASIYMEIFRHSRMPNSEGF-------------
GSFIIFFIIPMILIFVLYGRMGAQIRSRAADQLGVQQGS-----------
--------------------------------------------------
--------------------------------------------------
TIFFFSFCLPTTMILYYYSQIVSHVFSHEKALRDQAKKMNV---------
FLDTGLLILPLLTMGFAYSMIVSKLWRGLRREMKNSVFQRHQLQINNAAT
ILTTVLGIIPVLVVIVLYSIILHKAIRRVAQLKKASREQQGASLAGNLRL
GTAIAAFYVPVTVMCFLYYRIWRETKKRQKELKNLTGDRKKDSSKRSNSS
TLAILVLGPSLISIVHNYGYIFVMMRKIRSGEPIHDK-------------
TLAILVLGPSLISIVHNYGYIFVMMRKIRSGEPIHDK-------------

RRVATPTLNLRFLNNRSKRNSLSANAVATEQKATKVLGLVFFTFVLCWSP
----------SSSGGGSYMTTTCTRKAREDNRLTVMMVTIFLCFLVCFLP
--------------------------NTNDSRIAKRMALLVFTDFLCWSP
---------------ASLRNTEAEKSKAIEIKLAKVALTTISLWFFAWTP
SGAAGSATANLAGNARTYDLYDAEADVNREKRTQRHLGAMASSQVLCVCP
NKNSQASRFTIYKVHKASKKKREKSSAKKERKATKTLAIVLGVFLFCWLP
---------------------RSAESKKSKKRVTRLVVVVVAAFASLWFP
---------------------KSKEKKRSHRKVTKLVLTVITVYVLCWLP
----------------------SKEKKRSHRKVTKLVLTVISAYIFCWLP
--------------------RKSEVYNRSKVKVVKMIFVVIVTFIISWLP
AHGSGGGVSGSTGLLGSPHHKKLRFQLAKEKKASTTLGIIMSAFTVCWLP
TQHDTHSEMSDLDKILEKCTK-----------------------------
--------------------ERQIESMKSKRKVVRMFIAIVSIFAICWLP
------------------NNRETRNSQMRKKTVIRMLAAVVITFFVCWFP
EVTTTSTSGNTSANTNSKSLSNRITSLKKENKTTQTLSIVVGGFIACWLP
EGGGKESLRMKNPALRKILLFMMEKSLMNKKRIIKMLFVVVLEFFLCWTP
--------------------------------------------------
SGKHFKSKKALPLVMGIGGSRQKSKSENRARKAFRTISFILGCFVACWTP
--------------------------------------------------
-------------------SRREEADRDRKKRTNRMLIAMVAVFGLSWLP
--------------------SRDMTMLKNKKKVIKMLIIVVALFGICWFP
DAGMGTGAGARSNSSTSGTSTRQSKGWRAEHKAARTLGIIMGVFLLCWLP
-----------------------RTASSGEMTVAKKMALLVFTNFACWAP
--------------------KEYATALAEANPSHCMSFALVFSFWISWAP
---------------KSLSANANADNMSVELRIAKAALIIYMLFILAWTP
SGGVAGLSNGGGNSARSYDLYSAELDVHREKRKQRNFGSMAATQVVCMCP
GGSSRTLTMHEVDAEQTPTKDRHLIKMKREHKAARTLGIIMGTFILCWLP
---------------KDSQPVRERERGRRMQRTNYLLISIALIFGISWLP
---------------------------KFKSKVVRMFIIVVTIFAICWLP
GVPTPAINFNLKFLGSKKRTNLSANAVATEQKATKVLGLVFFTFVFCWAP
--------------------------------------------------
TTLAKTSSPSIRVHDAALRRSNEAKTLESKKRVVKMLFVLVLEFFICWTP
----------------ASLRTQEAQNTSTEMKLAKVALVTISLWFMAWTP
--------------------SKPELSHKARKQVVLMLGAVVLAFFTCLLP
---------------------PSAESRKGKRRVTRMVVVVVLAFAICWLP
---------------NNCPHARQQGTSQGTRRVLKMLG------------
--------------------RKNEVYNRSKVKVVKMIFVVIVTFIISWLP
AHASPKALSYMSSLRHRLSNASSLFKYREESRAARISILVVVMFVVSYLP
---------------ESLASNRNEKAQSVEIRIARAAFTIFFLFVCAWTP
--------------------------------------------------
---------AAGSASGSYATTVSTRKAREDNRLTVMMVTIFVCFLICFLP
--------------------------------------------------
GQQQQQQLSSIANPMQKVNKRKETLEAKRERKAAKTLAIITGAFVVCWLP
--------------KDQPQPMRERERGRRMQRTNYLLISIALIFGISWLP
GRYAGSSSTLANSAGPQLSSVRGRLNHYGTRRVLRMLVAVVICFFLCWAP
PGGSTLNIASTPNPQAQVSKRKETLEAKRERKAAKTLAIITGAFVVCWLP
CKAQQIHQANMLQTARQVKKKKKSQEKRQETKAAKTLSAILLSFIITWTP
----------------MQSLRQGDDGKAAEMKLAKIALVTISLWFMAWTP
---------------ESLAANRNVNAEAAEIRIAKAAFTIFFLFVCAWTP
---------------------------------TEELAAVVITFFVCWAP
VSCSSTTRPPGSSGLASRKKTQSSTDSKRERKAAKTLAIITGAFVCCWLP
--------------------QRDRRILQSKRKMIKMMITVVAVFTICWLP
---------------ESLRSNVDKNKETAEIRIAKAAITICFLFFCSWTP
--------------------SRDQRMAKSKRKMIKMMVTVVIVFTICWLP
--------------------RVSAESRRGKKRVTRMVVVVVLAFAICWCP
RRKPTKCFRCCKKRSPKTIDDRNTGKHPTKWKAIKVVMLTTGCFVVTWLP
RSGNSTGLTSGKKRSGKRSAKFQVKRFRMETKAAKTLAIIVGGFIVCWLP
HSQRQRINRAGRGPATPGIPLPQTSTLRSRRHLANMLIASAVIFIACWAP
--------------------------------------------------
----------------VQSLRSSDDGKSTEMKLAKVALVTISLWFMAWTP
EAGPGGADAGATTTTNIKSLSNRITSLKKENKTTQTLSIVVGGFIACWLP
--------------------------------------------------
--------------------------------------------------
GDTPARSPSTQRPAQGHHPSEAISNRRRRQIHMFKAIVVLMLVFFVCRLP
----------------------RNTLNCREKIVARRFAIIVATDCLCWMP
TGSGAGTAGLMGGSGAQLSSVRGRLNHYGTRRVLRMLVAVVVCFFLCWAP
----------------DEATTMRNLLLHPDWKSVQIVVFIMGCFTLCWLP
QSGADQRTHYCGGAGCETRPGRLRGFRHFFAKVIRMLFVIIVEFFVCWAP
-----------------GSVNGPSRVSQSRKAIIRMLAAVVITFFVCWAP
QHVPPKALSYMTSIRHRLSNASSLFKYREESRAARISILVIIMFLVSYLP
--------------------REHPISVSYKRKVAKCLFVVLIVFIILRIP
G---AGLSNGHGSSSRSYDLYSAEMDVCREKRKQRNFGSMAATQVVCLCP
-------------------CYDVNRGISAQTRVIRMLVAVAVAFFICWAP
GRHATKRRTQRKDQYSGTMLRVLRAAQNREVKATQNLSIIVLFFMLCWMP
--------------------QMDRMQQKSKIKVVKMLVVVVILFVLSWLP
--------------KDQPQPVRERERGRRMQRTNYLLISIALIFGISWLP
-----------------------AESKKGKKRVTRVAVIVVAAFASLWFP
---------------------KPSLAYTWDLSLARTNFYSFLIFVVFWLP
-----------------------AESKKGKKRVTRVAVIVVAAFASLWFP
DCITNSMKTPIVDVPIGGISRQKSKSENRARKAFRTISFILGAFVACWTP
LRGSSFLSPRASKRMGKRNIKAQVKRFRMETKAAKTLAIIVGLFVLCWLP
N----TDQLFCLGCQLCQLNSLPGFLISSLLQVIKMVFVVIITFAISWLP
--------------------QMDRMQQKSKVKVIKMLVAVVILFVLSWLP
-----------------------PLSLLDCEFAVRF-FFIVLTDVLCWAP
---------------------SNKDKAKTEQKLAFIVAAIIGLWFLAWSP
THGSGGGVSGSTGLLGSPHHKKLRFQLAKEKKASTTLGIIMSAFTVCWLP
SSTTPSGRPGKHGHGGGTMLRVLGAAQKREVKATQNLSIIVLFFMICWIP
---------------------KPNLAYTWDLSLVRTNFYSFLIFVLFWLP
NISNSITSSTATASASAKSLSSRILSMKRENKTTQTLSIVVGGFIACWLP
-------SQIPKPRPSIQVEQSTITTMRRERKAARTLGIIMSAFLLCWLP
--------------------NKSRGKRRSHRKVTKLVLTVITVYILCWLP
------------------------RINRAEQRVTSMVAVMIVAFMVAWTP
----------------------RNTLNCREKVVARRFAIIVATDCVCWMP
------------------------RVNRAERRVTSMVAVMIVAFMVAWTP
ESIQQPSRFTIYKVNKASKKKREKSSAKKERKATKTLAIVLG--------
----------------KSLRSSEDAEKSAEGKLAKVALVTITLWFMAWTP
HAMSMGLAGMPNMTNKITKKIVPIQEKNSSGSTSRSMAAISLGFIVMVTP
----------------------SKDKAKTEQKLTFIVAAIIGLWFIAWSP
--------------------FDANRGLNAQGRVIRMLVAVAVAFFLCWAP
---------------ASLRNSEADKSKAIEIKLAKVALTTISLWFFAWTP
ADNTPLPPKSTVNAPGKKTTAAALAREARHRKMVVVVLLMMAVFICLRLP
SISAIKPGRCKSNGHGGTMLRVLGAAQKREVKATQNLSIIVLFFMICWIP
-----------------------RSTHSGEMTVAKKMALLVFTNFACWAP
--------------------QRQLENIKSKRRVVKMMMVVVVIFAVCWLP
---------------KSLSANVNNDSMSVELRIAKAALIIYMLFVLAWTP
--------------------REHPMVVRYKSRVAKTLFIVLITFIIVRIP
--------------------RENPLTVSYKRSVAKTLFIVVVVFAALRLP
PAMSMGLVGMPSMTNKITKKIVPIQEKNSSGNTSRSMAAISLGFIVMVTP
--------------------KEYATALAEANPSHCMSFALVFSFWVSWGP
PCSGELEPALPKPKPRDPEKEKRRIARKKEKRATLILGLIMGSFIACWLP
---------------------HNSQESSSDWKSVQVVLLIMGCFTLCWLP
-------------------------WNSNDSRIAKRMALLVFTDFICWSP
DFSPRKSHYVSMGNTSNASSIYAGRMSVKDRRLLKMILVIFVWFLICYLP
----------------ASLRSSEAQNTSTEMKLAKVALVTISLWFMAWTP
--------HHHGGGMTTSGGGAGFRSVSGQTRVIRMLVAVVATFFFCWAP
--------------------SIQRSQARARRHVARMVVAFVVVFFICFFP
----------------ASLRSSEAQNTSTEMKLAKVALVTISLWFMAWTP
--------------------QMDRMQQKSKIKVVKMLVVVVILFVLSWLP
----------------ASLRSSDAAKQSAEIRLAKVALVTISLWFLAWTP
----------------ASLRSSEAQQTSAEIKLAKVALVTISLWFMAWTP
GQQTVRSHHSRNSSVISRNSSRHGRIIRLEQKATKVLGVVFFTFVILWSP
---------------MRLRCNDLTHIERARQRTLRLTITIVVVFVWCWTP
-------------DLASRRASSRGIIPKAKVKTVKMTIVIVIVFVLCWSP
------------------DYTTPPRGISAQSRVIRMLVAVVATFFICWAP
------------AELARRRASSRGIIPKAKVKTVKMTIVIVIVFVLCWSP
----------------ASLRSSEAQQTSAEIKLAKVALVTISLWFMAWTP
GVHTSAAQMTQQPQQERKMTPAAVARVARHRRMVKVVLLMMGAFICLRLP
-------------------SRREEADRDRKKRTNRMLISMVAIFGISWLP
GRSIGKRLKGNKKSGTLGVGRQKSKSENRARKAFRTISFILGAFVACWTP
EAGGSGHSRPANKKMGRRNIKAQVKRFRMETKAAKTLAIIVGMFIFCWCP
FNRASTTSHQMQRQLANHRIPMRVSTKIQNSKTTKTLTIVMGGLIACWTP
--------------------QLESMKSKKKVSVVRMFIIVVTIFAICWLP
-------------------------WNSNDSRIAKRMALLVFTDFICWSP
---------------------MSKESQRGRKRVTRLVVVVVIAFASLWLP
IVAAASALQKKPSTVNQFIEEKQKISLSKERRAARTLGIIMGVFVICWLP
-------------------SMQSRTQARARLHVARMVVAFVVVFFICFFP
SGISRDLSPNSSKKLGKKHLKVQVKRFRMETKAAKTLAIIVGGFIICWLP
RRVATPTLNLRFLNNRAKRNSLSANAVATEQKATKVLGLVFFTFVLCWSP
RALHNNGLARHRHMGKNFSLSRKLAKFAKEKKAAKTLGIVMGVFIICWLP
---------------NSVQIN-----------------------------
---------------------RHLIKMKREHKAARTLGIIMGTFILCWLP
----------------ASLRSSEAQSTSTEMKLAKVALVTISLWFMAWTP
-------------VASTPGSIAAPSNDDDERHLTRTTAAIFGCFMLCFLP
---------------------KSKEKRRAHRKVTRLVLTVISVYILCWLP
SPREPPPPPPLPPRPATHASPATKDRKRRQLRMFKAIVFIIAVFFCCRLP
----------------KSLRSSEDAEKSAEGKLAKVALVTISLWFMAWTP
--------------------RVSAESRRGKKRVTRMVVVVVLAFAICWCP
TQHSPPQVPPPPPPTAPSTSPASNNRKKRQLRMFKAIVFIMSVFFLCRLP
VKTELEPAIPKTPKPRDPEKEKRRIARKKEKRATLILGLIMGSFIACWLP
TPLVNNLALSLLPSLQSQFATEEEDDPQIHGSTSRTMAAISLGFIVIVTP
--------------------------------------------------
RQNNGLGGRHRTHMGKNFSLSRKLAKFAKEKKAAKTLGIVMGVFIVCWLP
HSQNSFHQQRHHGTQLTQVSHSSNNVLRARRGVIRMLMVVVLTFALCNLP
HSQRQRIHRLGRGPATPGIPLPQTSTLRSRRHLANMLIASALIFIICWAP
----------------------SKEKKRSHRKVTKLVLTVITVYIMCWLP
---------------------GASERSSSDWKSVQVVLLIMGCFTFCWIP
---------------MRLRCNDLTHIERARQRTLRLTITIVVVFVWCWTP
QNQRQGNGSGGVGVATAHMSHSSSNVLRARRGVVRMLIIFVLTFALCNLP
---------------TQPSPRQSFANSQGSRRVLKMLVAVVVAFFICWAP
-----------------SGRIESFFRSKEDCRLTLTLLTIYVCFLVCFLP
RNNGLGGPRHRTHMGKNFSLSRKLAKFAKEKKAAKTLGIVMGVFIVCWLP
GGGRLKQSFRKPGGINQFIEEKQKISLSKERRAARTLGIIMGVFVVCWLP
--------------------------------------------------
FTGSTLNIASTPNPHAQVSKRKETLEAKRERKAAKTLAIITGAFVVCWLP
------------------NNRETRNSQMRKKTVIRMLAAVVITFFVCWFP
-----------------AKPVRERERGRRMQRTNYLLISIALIFGVSWLP
-----------------AKPVRERERGRRMQRTNYLLISIALIFGVSWLP
--------------------QRDQRILQSKRKMIKMMITVVAVFTICWLP
-----------------------HQNSPGELSVAKKMALLVFTNFACWSP
--------------------SKPELSYKARKQVVLMLGAVVLAFFTCLLP
---------------------KSKEKKRSHRKVTKLVLTVITVYVLCWLP
AMVGEKVGPPGKVTTSSPQNKRLRFQLAKERKASTTLGIIMSAFTICWLP
------------------------RINRAEKRVTTMVAVMVIAFMVAWTP
TKPPDSIVPAMSVGGGSPHQKKLRFQLAKERKASTTLGIIMSAFTICWLP
-------------AKLPTQTNRQRLIHKAKMKSLRISVVIIIAFLICWTP
QNRKRRFKTGCSHCGATGGSVRPAKGWKAEHKAARTLGIIMGVFLLCWLP
QHASPKALSYMSSLRHRLSNASSLFKYREESRAARISILVVVMFVVSYLP
-------------------------WNSNDSRIAKRMALLVFTDFICWSP
-------------KQLPTQTNRQRLIHKAKMKSLRISVVIIIAFLICWTP
R----PKSSKNKLKLRQLAHTASSPYHVSDHKAAITVGVIMGVFLICWVP
SPTPNINFNLKFLASKKRRNNLSANAVATEQKATKVLGLVFFTFVFCWAP
--------------------------------------------------
--------------------RENPLTVSYKRSVAKTLFIVVVVFVVLRLP
------------------------RINRAEKRVTRMVFVMVLAFMIAWTP
E----KIGLGGTVLVATPQHKRLRFQLAKERKASTTLGIIMSAFTICWLP
NWRSQNSFHQRHGTQLTQVSHSSNNVLRARRGVIRMLMVVVLTFALCNLP
-------------------SQRKTERGRRMQRTNRLLISIAIIFGVSWLP
--------------------RREEAERDRKKRTNRMLIAMVAIFGISWLP
RVGLGGVLASIANPHQKLAKRRQLLEAKRERKAAQTLAIITGAFVICWLP
---------------DSLRSNQNQANSSVEVRIAKAAITVCFLFVASWTP
QNRKQRFKTGCSHCGAAGGSVRPAKGWKAEHKAARTLGIIMGVFLLCWLP
GGSSKTLTLHEVEQEHTPTKDKHLIKMKREHKAARTLGIIMGTFILCWLP
Q-----VTTPGRGGHTGTMLRVLGAARKRDVKATQNLSIIVLFFMICWIP
M----KPPEPVVNSSGSPHQKKLRFQLAKERKASTTLGIIMSAFTICWLP
----------------KSLRSSEDCDKSAEGKLAKVALTTISLWFMAWTP
--------------------------------------------------
--------------------REHPMVVRYKSRVAKTLFVVLMSFVVVRIP
----------------ASLRSSEAQNTSTEMKLAKVALVTISLWFMAWTP
R-----RPKNQPKKFKVRNLHHSSPYHVSDHKAAVTVGVIMGVFLICWVP
--------------------RKNEVYNRSKVKVIKMVFVVIITFAISWLP
--------------YRRSDTNRQRLIHKAKMKSLRISVVIVVVFIVCWTP
---------------ESLAANRNANAEAAEIRIAKAAFTIFFLFVCAWTP
---------------------RSAESKKSKKRVTRLVVVVVAAFASLWFP
--------------------TKPELSLKARKQVVLMLGAVVLSFFVCLLP
--------------------PRQVENVRSKRRVVKMMIVVVLIFGFCWLP
--------------YRRSDTNRQRLIHKAKMKSLRISVVIVVVFIVCWTP
EAQQAASRFTIYKVNKASKKKREKSSAKKERKATKTLAIVLGVFLFCWVP
MKSRMKQSFRKAGGINQFIEEKQKISLSKERRAARTLGIIMGVFVVCWLP
E----KLSAGGTVLVATPQHKRLRFQLAKERKASTTLGIIMSAFTVCWLP
---------------------KSKEKKRSHRKVTKLVLTVITVYVLCWLP
---------------ESLRSNVDKSKDTAEIRIAKAAITICFLFFVSWTP
---------------DSLRSNQNQANTSVEVRIAKAAITVCFLFVASWTP
-------------------RSSVRLKYHSTRHVVKMLVAVVIAFFLCWAP
HWPAQNSFHQRHGTQLTQVSHSSNNVLRARRGVIRMLMVVVLTFALCNLP
RENNGIGGRHRVHMGKHFSLSRKLTKFAKEKKAAKTLGIVMGVFIVCWMP
M----KPPEPLSSSVGSPHQKKLRFQLAKERKASTTLGIIMSAFTICWLP
-----------------------RSAHSGEMTVAKKMALLVFTNFACWAP
-----------------------SQEGTSDWKSVQVVLLIMGCFTFCWLP
---------------------MSKESQRGRKRVTRLVVVVVIAFASLWLP
-----------------FRRSNDDVLSRAKKRTLKMTITIVIVFIICWTP
--------------------QRQLDNIKSKRRVVKMMMIVVIIFAVCWLP
--------------------NKSRGKRRSHRKVTKLVLTVITVYILCWLP
--------VTMNPSGGLSSESLLGAAQKREVKATQNLSIIVLFFMICWIP
--------------------------------------------------
--------------------RQHPMVVRYKSRVAKTLYIVLLAFIVVRVP
SRRKSLSTPSLRVTEATLRRSNESKSLESKKRVVKMLFVLVLEFFICWTP
AAKTPTASPSLRIHDAALRRSNEAKTLESKKRVVKMLFVLVLEFFICWTP
RRLRTKQSIRRPGGLNQFIEEKQKISLSKERRAARTLGIIMGVFVVCWLP
--------------------------------------------------
SHVPPKALSYMTSIRHRLSNASSLFKYREESRAARISILVIIMFLVSYLP
--------QQQTSSSKGSSHQQSNGMRKHRKQVIFMLVAVVSSFFVCLLP
ARRKSLSQPSLRITEAGLRRSNETKSLESKKRVVKMLFVLVLEFFICWTP
--------------------TKPELSLKARKQVVLMLGAVVISFFICLLP
GRSIGKRLKGNKKSGTLGVGRQKSKSENRARKAFRTISFILGAFVACWTP
-------SQIPKPRPSIQVEQSTISTMRRERKAARTLGIIMSAFLICWLP
----------------------SKNKSKTEVKLAGVVIGIIGLWFIAWTP
---------------ESLTANRSEKAQAVEMRIAKAAFTIFFLFVCAWTP
SGISRDLSPNSSKKLGKKHLKVQVKRFRMETKAAKTLAIIVGGFIICWLP
--------------------QRDLRLLQSKRKMIKMMITVVAVFTGCWLP
--------------------GKSRGKRRSHRKVTKLVLTVITVYILCWLP
--------------------QMDRMQQKSKIKVVKMLVVVVILFVLSWLP
-----------------FRRSNDDVLSRAKKRTLKMTITIVIVFIICWTP
-------------------AYDANRGLNAQSRVIRMLVAVAVAFFLCWAP
---------------ESLRSNQNQKDASVEIRIAKAAITVCFLFVASWTP
PACSELEPALPKPKPRDPEKEKRRIARKKEKRATLILGLIMGSFIACWLP
--------------------------------------------------
--------------------DRQMESMKSKRKVVRMFIAIVSIFAICWLP
--------------------SRDITLLKNKKKVIKMLIIVVIIFGLCWLP
SVPETVIPAGGKQPTTRVKDQREVRAKRNEWRITKMVLAIFLSFVVCYLP
Q-----VTTTGRGGHTGTMLRVLGAARKRDVKATQNLSIIVLFFMICWIP
-------------------SYDVNRGISAQTRVIRMLVAVAVAFFICWAP
GSIGKRLKGKQKAGPLGIAGRQKSKSENRARKAFRTISFILGAFVACWTP
--------------------SRDITMLKNKKKVIKMLIIVVALFGICWFP
EGGGVGGAHALMNARNAAKKKKKSQEKRQESKAAKTLSAILLSFIITWTP
---------------ESLRSNVDKSKETAEIRIAKAAITICFLFFVSWTP
--------------APARRASSRGIIPRAKVKTVKMTLTIVFVFIICWSP
-------------------GPQSRSQARARRHVARMVITFVVVFIICFLP
----------------ASLRTQEAQNTSTEMKLAKVALVTISLWFMAWTP
DNASVGGGSGGAGAGATHMSHSSSNVLRARRGVVRMLIIFVLTFALCNLP
RALHNNGLARHRHMGKNFSLSRKLAKFAKEKKAAKTLGIVMGVFIVCWLP
--------------------------------------------------
----------------ASLRTQEAQNTSTEMKLAKVALVTISLWFMAWTP
ELGKTAGQNALLNARNAAKKKKKSQEKRQESKAAKTLSAILLSFIITWTP
-------------------SRREEADRDRKKRTNRMLIAMVAVFGLSWLP
-------------DLATRRASSRGIIPRAKVKTVKMTIVIVIVFVLCWSP
--------NGGCAELASRRASSRGIIPRAKVKTVKMTIVIVIVFVLCWSP
--------------------SRDMTMLKNKKKVIKMLIIVVALFGICWFP
----------------IQSLRQGDDGKAAEMKLAKIALVTISLWFLAWTP
----------------ASLRSSDASKTNAEIKLAKVALVTITLWFMAWTP
AKSELEPAIPKTPKPRDPEKEKRRIARKKEKRATLILGLIMGSFIACWLP
----------------ASLRSQEAQNTSTEMKLAKVALVTISLWFMAWTP
R----RPKNQPKKFKVRNLHTHSSPYHVSDHKAAVTVGVIMGVFLICWVP
-----------------------STHSGRENVVATRFAIIVTTDCACWLP
SHVPPKALSYMTSIRHRLSNASSLFKYREESRAARISILVIIMFLVSYLP
----------------------SKSKNKTEVKLAGVVVGIIGLWFAAWTP
-----------------SGRIESFFRNKEDCRLTVTLLTIYLCFLICFMP
GGSSKTLTLHEVEQEHTPTKDKHLIKMKREHKAARTLGIIMGTFILCWLP
----------------------SKNKNKQEVKLAGVVIGIIGLWFIAWTP
GQQPAQQLSSIANPMQKVNKRKETLEAKRERKAAKTLAIITGAFVVCWLP
--------------------------------------------------
-------------YYRRSDTNRQRLIHKAKMKSLRISVVIVVAFVVCWTP
----------------ASLRSSEAQQTSAEIKLAKVALMTISLWFMAWTP
--------------------------------------------------
--------------------NRDQRMARSKRKMVKMMLTVVIVFTCCWLP
------------------NTHSSHSMLHPDWKSVQIVVFIMGCFTLCWLP
EKNTQASRFTIYKVNKASKKKREKSSAKKERKATKTLAIVLGVFLFCWVP
GGSSKTLTLHEVEQEHTPTKDKHLIKMKREHKAARTLGIIMGTFILCWLP
-------------------AQRKVERGRRMKRTNCLLISIAIIFGVSWLP
-----------------PSSNSGRQFRRARRRTVRMTLAVVAAFVVCWLP
--------------------SRDITMLKNKKKVIKMLIIVVALFGVCWFP
--------------------PRQVENVRSKRRVVKMMIVVVLIFAICWLP
--------------------SRDQRMARSKRKMIKMMLTVVIVFTSCWLP
MAVSVTPLQKKTSGVNQFIEEKQKISLSKERRAARTLGIIMGVFVICWLP
--------------------------------------------------
QQCSRVHPLTNHVPNLPATSKKKQQQL-----------------------
SIGKHFKSKKALPLILGVGGRQKSKSENRARKAFRTISFILGCFVACWTP
-------------------------SLVAFHRVTRMVVVVVLVFAFCWCP
NCSELEPALPPKPKPRDPEKEKRRIARKKEKRATLILGLIMGSFIACWLP
SIDVPETAPSGKQQPTRVKDQREVRAKRNEWRITKMVLAIFLSFVVCYLP
---------------------KSKEKRRAHRKVTRLVLTVITVYISCWLP
-------------------AQLDRMQQKSKVKVIKMLVAVVILFVLSWLP
---------------MRLRCNDLTHIERARQRTLRLTITIVVVFVWCWTP
DYTASSSAVKVAGAARTAADARDAKARRNEWRITKMVLAIFLSFVMCYLP
ASNVNARKRKKHLNTSGASIMSAGKMSAKDKKLLQMILVIFLAFLVCYLP
--------------------RREEAERDRKKRTNRMLIAMVAIFGISWLP
SHVPPKALSYMTSIRHRLSNASSLFKYREESRAARISILVIIMFLVSYLP
RNGPGTAATAGTAMTTTAAATTAPSKSPTKWKAIKVVMFTTGSFVVTWVP
--------------------QGAVRQVRARRKVAVTVLAFVVIFGICFLP
SCASNVTTNATKVRLHGKRIPIRISSLKRETKTAQTLSMVVGGFIACWLP
--------------------------------------------------
--------------------------------------------------
HFSPRKSHYASMGNTSNASSIYPGRMSAKDRRLLKMILVIFVWFVICYLP
---------------------------------TEELAAVVITFFVCWAP
RIVGRGVLASIANPHQKLAKRRQLLEAKRERKAAQTLAIITGAFVICWLP
-------------EVFPCLNT-----------------------------
--------------------RREEAERDRKKRTNRMLIAMVAIFGISWLP
--------------------SRDITLLKNKKKVIKMLIIVVVIFGLCWLP
----------------KSLRSSEDCDKSAEGKLAKVALTTISLWFMAWTP
--------------------SKPELSYKARKQVVLMLGAVVLAFFTCLLP
----------------ASLRSSEAQNTSTEMKLAKVALVTISLWFLAWTP
--------------------QGAVRQVRARRKVAVTVLAFVVIFGICFLP
------------------------THSGRDSVVATRFAIIVTTDCACWLP
----------------ASLRSSEAQNTSTEMKLAKVALVTISLWFLAWTP
FAHHHGSHGQQSHHNHHHRMPMRVSTTKRDSKTAKTLTIVMGGLIACWLP
-----------------------RQNHLGEMSVAKKMALLVFINFSCGAP
--------------------------NTNDSRIAKRMALLVFTDFLCWSP
GQLVGGRTGGNNIRIHQKSLSSRISSMKRENKTTRTLSIVVGGFIACWLP
-------------------GPQSRSQARARRHVARMVITFVIVFIVCFLP
----------------------KMNVASLRSQE------TQSTSTEMKLP
--------------AATRRASSRGIIPRAKVKTVKMTLTIVFVFIICWSP
-------------DLASRRASSRGIIPKAKVKTVKMTIVIVIVFVLCWSP
GGSSKTLTMHEVDAEQTPTKDRHLIKMKREHKAARTLGIIMGTYIIT---
NKNSQASRFTIYKVHKASKKKREKSSAKKERKATKTLAIVLGVFLFCWLP
-------------------RSSIDVLGRAKRKTLRMTIMIVIVFVVCWTP
----------------ASLRSTEANQTSAEIKLAKVALVTISLWFMAWTP
GQQTVRSHHSRNSSVISRNSSRHGRIIRLEQKATKVLGVVFFTFVILWSP
------------EETPKQTKS-----------------------------
GATAGGGGGGGCSDGLATSGMGGHRAVTGQTRVIRMLVAVVATFFFCWAP
-----------------------PLTLLDCEFAVRF-FFIVLTDFLCWVP
--------------------QGTVRQIKARRKVAITVLAFVVIFGICFLP
--------------------QGTVRQVKARRKVAVTVLAFVVIFGICFLP
--------------------KEYATALAEANPSHCMSFALVFSFWISWGP
--------------------RRSSIDVRAKRRTLKMTITIVMAFVICWTP
------------------RNRESRSSQKKKRAVIRMLAAVVITFFVCWFP
--------------------------------------------------
--------------------------------------------------
---------------ESLRSNVDKSKETAEIRIAKAAITICFLFFVSWTP
VLDSAYDAAATSFSRQAIRSTYMDKSIEAKKKVIRMLFVIIVEFFVCWAP
FACCGCCGRRPKTSSQPRRDTTTTGKNPTRRKAIKVVMLTTGCFVVTWLP
DQQQQLHQANLAQTARQVKKKKKSQEKRQETKAAKTLSAILLSFIITWTP
--------------------EYATALAENLSNPHMMSFALVFAFWMSWLP
--------------------EYATALAENLSNPHMMSFALVFAFWVSWLP

FFILNIIFAACPECQ--VPEHVVNTCLWLGYVSSTINPIIY
LMLANVVDDERNTS----YPWLHIIASVMAWASSVINPIIY
IAFFSITAIFGLQL-I-SLEQAKIFTVFVLPLNSCCNPFLY
YTIINYSGIFQSMH---LSPLATICGSVFAKANAVCNPIVY
LMILRLARMTVAETNQAHYDITFLMFVWIAFLPTIIVPWIY
FFSCNIMDAMCAKFKKRPGLTAYMMTTWLGYINSFVNPVIY
IQVILVLKSVGVFVDTSFKISLQIISHVLAYTSSCINPLLY
YWISQVALINSPPDKSRLEITVFVLVSCLGYSNSAMNPILY
HWISQVALISSAPQASRLELAVFLACGCLSYSNSAMNPILY
LYAIFCFVKFGGDLQT-LILGVLPVAQWLGAANSCINPILY
FFILALIRPFETMH---VPASLSSLFLWLGYANSLLNPIIY
-----------------------------------------
YHMFFIYAYHNNQVASKYVQHMYLGFYWLAMSNAMVNPIIY
FHLQRLIFLYAKNMDNDINEALFSIAGFAYYVSCTVNPIVY
FFINYLITPFLAEHQ--ASQMLAKALTWLGWFNSAINPFIY
LYVINTMALFWPSTHN-LGYTAISFFQLLAYSSSCCNPITY
-----------------------------------------
YHVLALVEGFCRNPPC-TNEHLYMFSYFLCYANSPMNPFCY
-----------------------------------------
INVVNIFDDFDDKSNERFYILFFFVAHSIAMSSTCYNPFLY
LQLYNILHVTWSEVEYRYINIIWFVCDWLAMSNSCYNPFIY
FFLWYVITTLCGEEACPCPDVVITVLFWIGYFNSTLNPLIY
IAFFGLTAIAGYPL-I-DVTKSKILLVFFYPLNSCANPYLY
YIGLRIYELVSGET-I-DNPLLHFGAVWIGILNSF------
YSVVALIGCFGEQQ-L-ITPFVSMLPCLACKSVSCLDPWVY
LMILRFARLSLEETNAKHFDFTYLMFVWVAFLPTVIFPCIY
FFLWYIITSLCDECPN--PDIVVVLVFWVGYFNSTLNPLIY
LNLFNLFADLYLSGQ--EIMVAYAICHMMGMSSACSNPLLY
YHLFFVYAYHNNQMTSSYVQQLYLGFYWLAMSNAMVNPIIY
FFILNIIFAAWPEAK--VPERIVSICLWLGYVSSTINPIIY
-----------------------------------------
LYVINTMVMLIGPVEY-VDYTAISFLQLLAYSSSCCNPITY
YLVINFTGIFKAAP---ISPLATIWGSLFAKANAVYNPIVY
FRVLTLWIILVPEEQLERYYNLLYFSRIMLYLNSAVNPILY
IHVILVLKALNLYGGSHLSVIIQIISHVVAYTNSCINPILY
-----------------------------------------
LYAIFCFVKFGGDLQT-LILGVLPVAQWLGAANSCINPILY
YGLLVLLQSRLSAANF---TGSTQLAIFMILLA--------
YAIVAMIGAYGDRT-L-LTPFFTMIPAVCCKIVSCLDPWVY
-----------------------------------------
LMLANVVDDERNTS----YPWLHIIASVMAWASSVINPIIY
-----------------------------------------
FFVMALTMPLCAACQ--ISDSVASLFLWLGYFNSTLNPVIY
LNLFNLLADLYLTDSVQDMMVAYAICHMMGMSSACSNPLLY
FHAQRLIAIYAPARHELLYTVMTYISGVLYYLSTCINPLLY
FFLTALLLPLCESCS--INDTVASLFLWLGYFNSTLNPVIY
YNILVLLKPLTACTGC-IPQELWDFFYALCYINSTINPVCY
YTIINYTGVFKTAN---ISPLATIWGSVFAKANAVYNPIVY
YAIVTMIGAFGDKT-M-LTPFFTMVPAMCSKVVSCLDPWVY
FHAQRLLFLYARDWHFTVNTWLFSVAGWLYYVSCTVNPILY
FFIIAILLPTCTSCN--ISPLITSVCLWLGYFNSTLNPIIY
FNIFMLVPLDPDWR---PLPYLWFLFHWLAMSHSCYNPIIY
YGVMSLIGAFGDKT-L-LTPGATMIPACACKMVACIDPFVY
FNFLMLMKLPSSWD---LLPYFWFAFHWLAMSHSCYNPIIY
IQVILVLKSFEVYEVTHSSIITQIVAHVLAYTNSCINPVLY
YFIASTMFVLCDPKDLGLQFAIASPLAILGFTNSLLNPLIY
FFTMYLIRAFCEDC---IQPTVFSVLFWLGYCNSAINPVIY
HVFCIFYKNFGNNQQ--CSQTSVYFSLLLGYFYSAISPVIY
-----------------------------------------
YTVINYTGVFKTAS---ITPLATIWGSVFAKANAVYNPIVY
FFVYYLITPFLAEDQ--VSATLTNALTWLGWFNSAINPFIY
-----------------------------------------
-----------------------------------------
MWVFLLVKMVGEAN-TGAYWNLHYSFGILAMVNAVLNPLMY
VIVVKLVALGGVQI---SPSLYAWLAVMVLPVNSALNPVLY
FHAQRLIAIYAPARHEFVYTVMTYVSGVLYYLSTCINPLLY
YFCVAIAQLFSICQ---SSSMIYKTTFSLAIANSALNPIIY
LHILNTVYLYSPTFQY-VNSSGIALVQLMAYISSCCNPITY
FHAQRLLYLYGRDWHFTVNTWLFSVAGWLYYVSCS------
YGILVLMQGHVDLI-IVSDQALLAIFTVV------------
FTTLVFIRYYRFLNQIKDFQILWYVSHYLMFLNAAINPLIY
LMILRFARLSLEETNQKHFDFTYLMFVWVAFLPTVIFPCIY
FHAQRLMAVYGSTSWFDVFSILDYTSGVLYFLSTCINPLLY
LHTINCIVAFCPQCH--IHAPVMLLVITLSHLNSALNPLLY
LYVIFAIKLGGALEEEEMIQIATPIAQWLGASNSCINPILY
LNLFNLFADLYLTDSVQDMMVAYAICHMMGMSSACSNPLLY
IQVILVLKSVDVFKH--FKISLQIVSHVLAYTSSCINPLLY
FCVIFAYGTARLVS-----NRVFYTTVWIGLSKSCFHNVIY
IQVILVLKSVDVFKH--FKISLQIVSHVLAYTSSCINPLLY
YHVLALVVGFCSKPPC-VNEHLFMFSYFLCYANSPMNPFCY
FFTMYLVRPFCDDC---INELLFSIVFWIGYCNSAINPMIY
LYAIFCFVKFAGDLQS-FILNILPVAQWLGASNSCINPILY
LYVIFARIKFGSDIEFEILKKVMPVAQWLGSSNSCINPILY
IIAMKIWVFFKYNI---SDDIYAWLVVFILPLNSAVNPLLY
YAIVAMMGVFGLERH--ITPLGSMIPALFCKTAACVDPYLY
FFILALIRPFETMH---VPPSLSSLFLWLGYANSLLNPIIY
LYTINCIVAFCRDCQ--IPPTLMLFCIILSHLNSAVNPLLY
FCIILAYGTTKSV-----PNRVFYNTAWIGLSKSCFHNVIY
FFIHYIITPFLPEE-L-AAPKLGEFFTWLGWINSAINPFIY
FFLWYITFTLCDSCK--TPRIVVGILFWIGYFNSALNPIIY
YWISQIASPFGTCSSR-LDIILFLLVGCLGYINSAINPILY
YAIFALIEQFGPPE-L-IGPGLAVLPALVAKSSICYNPIIY
VIVVKLVALAGYEI---SPSLYAWLAVLVLPINSALNPVLY
YAIFALIEQFGPPE-L-IGPGLAVLPALVAKSSICYNPIIY
-----------------------------------------
YLVINCMGLFKFEG---LTPLNTIWGACFAKSAACYNPIVY
WTIQEIVTACTGSK---LPPFLDFLVTWTALSNSLWNPFMY
YAIVAMMGVFGQEQH--ITPLGSMIPALFCKTAACVDPYLY
FHAQRLMAVYGLNLAFDYFRILDYTSGVLYFLSTCINPLLY
YTIINYAGIFESMH---LSPLSTICGSVFAKANAVCNPIVY
AWVFLIMRLYGSYSEP-IDWLLYFSFGILNLFSCALNPIFY
LYTINCVVAFCRDCT--IPPTLMLFCIILSHLNSAVNPLLY
IAFFGLTAIAGYPL-I-DVTKSKILLVFFYPLNSCANPYLY
FQIYFIATSYYPELTDPYIQEVYLGIYWLAMSNSMYNPIIY
YSVVALIGCFGEQQ-L-ITPFISMLPMLACKSVSCLDPWVY
FTVMILIYYKDVDDSESFIMLWWFAKVAFIFLYSAMNPIIY
FTILVVLREKYFGESVSGMQLFWYISQYLMFLNAAVNPLIY
WTIQEIVTACTGSKKICLPPFLDFVVTWTSLSNSLWNPFMY
YMGLRIYELIMDEP---YENHLIQFAVWLGILNSF------
FFFLYILVPVCPTCQ--IPDFAFSLAFWLGYMNSALNPAIY
YFVVILTQIFAFFDKN--SPTLYKAAFSLAMANSMMNPVIY
IAFFSLTAVFGLHL-I-SLEQAKVFTVFVLPLNSCCNPFLY
ITLSKISKSINDVH------IFNIMGYLLIYLTTCINPLIY
YLIINYTGIFKAAP---ITPLATIWGSLFAKANAVYNPIVY
FHAQRLMAVYGAVTEFQVYTYLTYISGILYFLSTCINPLLY
YHVFELWYHFYPTADFDFWNVVRIVGFCTSFLNSCVNPV--
YLIINYTGIFKAAP---ITPLATIWGSLFAKANAVYNPIVY
LYLIARIKLGGALEEEELLQIATPIAQWLGASNSCINPILY
YLVINYTGIFKAAP---ISPLATIWGSLFAKANAVYNPIVY
YLVINFTGVFKAAP---ITPLATIWGSLFAKANAVYNPIVY
FFVLNLLPTVCAECEERISHWVFDVVTWLGYASSMVNPIFY
YVVMTLWYMFDRESAIKVDGAIQDGLFLMAVSNSCMNPLVY
YIVFDLLQVFGQIPDTQTNIAIATFIQSLAPLNSAANPLIY
FHAQRLMAVYGVFSFFKVYMVLNYTSGILYFLSTCINPLLY
YIVFDLLQVFEQIPKTQTNIAIATFIQSLAPLNSAANPLIY
YLVINFTGIFKAAP---ISPLATIWGSLFAKANAVYNPIVY
AWIFLMMRVYGSFSSP-LSWMFYFSFGLLNLTSCALNPLFY
LNVVNMCNDFNSDINSRFYNLIFFIAHLTAMSSTCYNPFLY
YHVLALVVGFCRNPPC-INEHLFMFSYFLCYANSPMNPFCY
FFTMYIIRPFCQDC---VDPLLFSVLFWLGYCNSAVNPMIY
FFTLYILVPFWPQLKK--LEGLMTFLIWVGWVNCAINPFLY
YHLFFVYAYHNNQMTSSYVQQLYLGFYWLAMSNAMVNPIIY
IAFFSLTAVFGLHL-I-SLEQAKVFTVFILPLNSCCNPFLY
VQLILLLKSLDVIETNLTKLVIQVTAQTLAYSSSCINPLLY
FFLMYVILPFCQSCC--PTNKFKNFITWLGYINSGLNPVIY
YHVFELWYHFYPTADFEFWNVLRIVGFCTSFLNSCVNPV--
FFTMYLVRAFCDDC---INDTLFSILFWLGYCNSAVNPFIY
FFILNIIFAACPECQ--VPEHVVNTCLWLGYVSSTINPIIY
FFVVNLLSGFCIEC-IEHEEIVSAIVTWLGWINSCMNPVIY
-----------------------------------------
FFLWYIITSLCDRCPN--PDIVVALVFWIGYFNSTLNPLIY
YLIINYTGIFKAAP---ITPLATIWGSLFAKANAVYNPIVY
LTIANVLLEDAESVGE--AGDVHVLASILTWHSAVLNPFIY
HWISQVALIHSNPAQRRLEILIFLLLGALVYSNSAVNPILY
MWVYLLVKLHGVANTN-SHWVLHYTFGIMAMVNCVLNPLIY
YLVINCMGLFKFEG---LTPLNTIWGACFAKSAACYNPIVY
IQIILVLKSFNVYEVTHASIIIQIVAHVLAYTNSCINPVLY
TWIFLLIKLHGTANTN-TFWMLHYTFGIMAMLNCVLNPLIY
FFFLYILVPACSNHCN-IPESAFAIAFWLGYMNSALNPAIY
WTILEIVATCTGSKPSSIPPAIDFCVTWIALSTSFWNPFIY
-----------------------------------------
FFVVNLLSGFCMQC-IAHEEIVSAVVTWLGWINSSMNPVIY
FHARKMWQYWSTDYDSNFNALFTPLTFLVTYFNSGVNPLLY
HVFCIFYKNFGYKQ-Y-CSKTSVYFSLLLGYFYSAISPIIY
HWISQVALISSTPSCARLELAVFLACGCLSYSNSAMNPILY
YFVVVLTQIFAFVED--SSPTLYKAAFSLAMANSMMNPIIY
YVVMTLWYMFDRESALKVDGAIQDGLFLMAVSNSCMNPLVY
YHARKMWQYWSRSYDSNFNALLTPLTFLVTYFNSGVNPLLY
FHAQRLVYIYGVNTPLKLFIITTYISGILYYLSTCINPLLY
LMLANV---IDDDG---SYANLHVFASVLAWMSAVINPFIY
FFVVNLLSGFCIQC-IAHEEIVSAVVTWLGWINSSMNPVIY
FFLMYVILPFCPSCC--PTNKLINFITWLGYINSALNPIIY
-----------------------------------------
FFLMALLLPLCESCYM--NDTIASLFLWLGYFNSTLNPVIY
FHLQRLIFLYAKNMDNDINEALFSIAGFAYYVSCTVNPIVY
LNLFNLFADLYVHSITQDIMVAYAICHMAGMSSACSNPLLY
LNLFNLFA---------------------------------
FNIFMLVPLDPDWR---PLPYLWFLFHWLAMSHSCYNPIIY
IAFFGLTALAGYPL-I-NVTKSKILLVFFYPLNSCADPYLY
FRMLTLWIIMVSEEKLEKYYNLLYFSRIMLYLNSAVNPILY
YWISQVALINSPPDKSRLEITVFVLVSCLGYSNSAMNPILY
FFILALVRPFMKDD----HRTLSSFFLWLGYANSLLNPIIY
YSVFALMEQFGPPD-V-IGPGLAVLPALIAKSSICYNPIIY
FFILALVRPLMDDD----YPTLSSFFLWLGYANSLLNPIIY
YYVMMIMFMFLNPDKR-LGDDLQDAIFFFGMSNSLVNPLIY
FFLWYVITSLCGPACP-CPDVLVVVLFWIGYFNSTLNPLIY
FGLLVLLQSRLSAANFGGSSQLAIFMIL-------------
IAFFSLTAVFGLHL-I-SLEQAKVFTVFILPLNSCCNPFLY
YYVMMIIFLFWNPDKK-LGDELQDAIFFFGMSNSLVNPLIY
FFCVNIIAAFCKTC---IGQQTFKVLSWLGYSNSAFNPIIY
FFVLNILFAAWPDV-Y-VPDRIVSICLWLGYVSSTINPIIY
-----------------------------------------
FTIFVVQREKYYKTSVCGTQYFSYFSQYLMFVNAAVNPIVY
YAVFALIEQFGPTD-I-ISPALGVLPALIAKSSICYNPIIY
FFILALVRPFLGED----HRTLSSLFLWLGYANSLLNPIIY
FHARKMWQYWSTDYDSNFNALFTPLTFLVTYFNSGVNPLLY
LNFINLYADMQRPSAVPRMIVAYAICHMIGMSSACSNPLLY
LNLVNMSNDFYSDIDWPYYNLLFFIAHLIAMSSTCYNPFLY
FFVMALTMSLCKECE--IHTAVASLFLWLGYFNSTLNPVIY
YAVLALIGAFGDKS-L-LTPGVTMFPACACKFVACLDPYVY
FFLWYVITSLCGAACP-CPDVVVVVLFWIGYFNSTLNPLIY
FFVWYTLSMTCDACQ--VPDIVVSILFWIGYFNSTLNPLIY
LYTINCIKAFCPDC-Y-VHPKLTLFCIILSHLNSAVNPVLY
FFILALVRPLMDDD----YPTLSSFFLWLGYANSLLNPIIY
YLVICYFGLFKIDG---LTPLTTIWGATFAKTSAVYNPIVY
-----------------------------------------
FTVMIMVYYKDVNDSEGFVMVWWFAKVAFIFLYSAVNPVIY
YLIINYTGIFKAAP---ITPLATIWGSLFAKANAVYNPIVY
FFCVNITAAFCKTC---IGGQTFKILTWLGYSNSAFNPIIY
LYTIFCFVKFAGDLQA-IIFGILPVAQWLGAANSCINPILY
YYIMMLIFMFLNPTER-LGEDLQTGIFFFGMSNSLINPLIY
YAFVAMIGAFGDKT-I-LTPFFTMIPAMCCKIVSCLDPWVY
IQIILVLKSMEVFVDTYFKISLQIISHVLAYTSSCINPLLY
FRVLTLWIILSTDQDLVRYYSLLYFCRIMLYLNSAMNPILY
FHTYFIVTSCYPAIEAPFIQELYLVIYWLAMSNSMYNPIIY
YYIMMLIFMFLDPTDG-LVEDLQTGIFFFGMSNSLINPLIY
FFTCNIMDAMCTKLNMQPGVTAFILTTWLGYMNSFVNPVIY
FFLMYVILPFCPTCN--NVHVCVTVLLLLLIWSC-------
FFILALVRPFLGED----HHLLSSLFLWLGYANSLLNPIIY
YWISQVALINSPPDKSRLEITVFVLVSWLGYSNSAMNPILY
YGVMSLIGAFGDKS-L-LTPGATMIPACTCKLVACIDPFVY
YAVLALIGAFGDKT-L-LTPGVTMFPACACKFVACLDPYVY
FHAQRLFAVYGNDQQI-AFEILTYISGILYYISTCINPVLY
FHARKMWQYWSTDYDSNFNALFTPLTFLVTYFNSGVNPLLY
FFVVNLLSGFCMDC-IAHEEIVSAVVTWLGWINSGMNPVIY
FFILALVRPLMDDD----YPTLSSFFLWLGYANSLLNPIIY
IAFFGLTAIAGYPL-I-GVSKSKILLVFFYPLNSCANPYLY
YFVVILTQIFNFFDY--NSPVLYKAVFSLAMANSMMNPVIY
VQLILLLKALDLYENM-FSVILQIVAHTMAYTSSCINPLLY
YYTISMWYWLDKHSAGKINPLLRKALFIFASTNSCMNPLVY
FQIYFILTSYYPELKKPYIQEVYLAIYWLAMSNSMYNPIIY
YWISQVALITSPDGSTRLDIILFLLVGCLGYINSAINPILY
LYTINCVVAFCRDCT--IPPTLMLFCIILSHLNSAVNPLLY
-----------------------------------------
FTIMVFVYYNIEPL---------------------------
LYVINTMTMLIGPVEY-VDYTAISFLQLLAYSSSCCNPITY
LYVINTLSMFIGQAEY-IDYTTISFLQLLAYSSSCCNPITY
FFLMYVILPFCPSCC--PTNKLINFITWLGYINSALNPIIY
-----------------------------------------
YGVLVLMQGHVDLV-LVSDQALLAIFTV--V----------
FRAFTLWVITASAEHLAGYYNLLYFSRFMLYLNSAMNPILY
LYVINTMTMLLGPTEY-VGYTSISFLQLLAYSSSCCNPITY
FRLLTLWIILSTDQDMARYYSLLYFCRIMLYLNSAMNPILY
YHVLALVVGFCRNPPC-INEHLFMFSYFLCYANSPMNPFCY
FFLWYIVSSLCDSC-I-TPRLLVGILFWIGYFNSALNPIIY
YAIVAMMGVFGYES-L-LSPLGSMVPAILAKTAACIDPYFY
YAIVTMIGAFGDRT-M-LTPFVTMVPAVCCKIVSCLDPWVY
FFTMYLIRAFCDDC---INDTLFSILFWLGYCNSAVNPFIY
FNVFMLVPHLDPEWP--PLPYLWFLFHWLAMSHSCYNPIIY
YWISQVALITSDFESTRLDLILFLLVGCLGYINSAINPILY
LYVIFAIKLGGALEEEELLQIATPIAQWLGASNSCINPILY
YYFICMWYSLDKTSVHKVNSLVRKALFIFASTNSCMNPLVY
FHAQRLMAVYGVSLAFDYYHILHYTSGVLYFLSTCINPLLY
YAVLALIGAFGDKS-L-LTPGVTMFPACACKFVACLDPYVY
FFFLYILVPVCKDCH--IPDFAFSLAFWLGYMNSALNPAIY
-----------------------------------------
YHLFFIYAYHNNQVASKYVQHMYLGFYWLAMSNAMVNPLIY
LQLYNILYVTIPEIDYHFISIVWFCCDWLAMSNSCYNPFIY
ITIVKVADKDVE------HPSLHIFSYIMLYLSACINPIIY
LYTINCIKAFCPNC-Y-VHPKLTLFCIILSHLNSAVNPVLY
FHAQRLMAVYGSTFWFDVFNVLNYTSGVLYFLSTCINPLLY
YHVLALVVGFCSNPPC-INEHLFMFSYFLCYANSPMNPFCY
LQLYNILHVTWPEVNQRYINIIWFICDWLAMSNSCYNPFIY
YNILVLIKPLTTCSDC-IPTELWDFFYALCYINSTINPMCY
YGVMSLIGAFGDKS-L-LTPGATMIPACTCKLVACIDPFVY
YIIFDLLQVFGQIPHSQTNIAIATFIQSLAPLNSAANPLIY
HHVFQLWFHLNPNSEYDFWHILRITGFLLSFLNSCINPV--
YLVINFTGIFKAAP---ISPLATIWGSLFAKANAVYNPIVY
YHARKMWQYWSRSYDSNFNALLTPLTFLVTYFNSGVNPLLY
FFVVNLLSGFCIEC-IEHEEIVSAIVTWLGWINSCMNPVIY
-----------------------------------------
YLVINFTGIFKAAP---ISPLATIWGSLFAKANAVYNPIVY
YNILVLIKPLTTCSDC-IPTELWDFFYALCYINSTINPMCY
INLVNIFDDFDDKSNERLYMLFFFVAHSIAMSSTCYNPFLY
YIIFDLLQVFGQIPATQTNVAIATFIQSLAPLNSAANPLIY
YIVFDLLQVFEQIPKTQTNIAIATFIQSLAPLNSAANPLIY
LQLYNILHVTWSEVEYRYINIIWFVCDWLAMSNSCYNPFIY
YTIINYTGVFKMAS---LTPLATIWGSVFAKCSSVYNPIVY
YLVINYAGIIDSSP---ISPLQTIWGSVFAKANAVYNPIVY
FFFLYILVPACSSHCN-IPESAFAVAFWLGYMNSALNPAIY
YLVINYTGIFKAAP---ISPLATIWGSLFAKANAVYNPIVY
FFCVNITAAFCKTC---IGGQTFKILTWLGYSNSAFNPIIY
IIVVKLAALSGCEI---SPDLYAWLAVLVLPVNSALNPVLY
YGILVLMQGHVDLF-LVSDQALLAIFTV-------------
YAVVAMMGVFGYEQY--LTPLNSMIPAVFAKIAASIDPYFY
LMLANVI---DDDG---SHANLHVFASVLAWMSAVINPFIY
FFLWYTLSMTCEECQ--VPDIVVSILFWIGYFNSTLNPLIY
YAVVAMLGVFGYEH-L-LTPLGSMIPAILAKTASCIDPYFY
FFVMALTLPLCAACQ--ISDSVASLFLWLGYFNSTLNPVIY
-----------------------------------------
YYIMMLIFMFLNPTER-FGEDLQSGIFFFGMSNSLINPLIY
YLVINFTGIFKAAP---ISPLATIWGSLFAKANAVYNPIVY
-----------------------------------------
FNILQLLLNDEEFAHWDPLPYVWFAFHWLAMSHCCYNPIIY
YFCVAIAQLFRVCR---SNSMIYKTAFSLAMANSALNPIIY
FFTCNIMDAMCAKLDKRPGVTIFNLTTWLGYMNSFVNPVIY
FFLWYTLSMTCEECQ--VPDIVVSILFWIGYFNSTLNPLIY
LNFFNLYADMERSPVTQSMLVRYAICHMIGMSSACSNPLLY
FNAL-LLAPLDDPSWA-PLPYLWFACHWLAMSHCCLNPLIY
LQLYNILHVTWPEIEYRFINIIWFVCDWLAMSNSCYNPFIY
FHSYFIITSCYPAIEAPFIQELYLAIYWLAMSNSMYNPIIY
FNILQLMLNDEEFANWKPLPYVWFAFHWLAMSHSCYNPIIY
FFLMYVILPFCQTCC--PTNKFKNFITWLGYINSGLNPVIY
-----------------------------------------
-----------------------------------------
YHVLALVEGFCRHPPC-INEHLYMFSYFLCYANSPMNPFCY
IQVILLLKSLKLYGLTHASIIFQIVSHVLAYTNSCINPVLY
FFFLYILVPVCPDCH--IPDSAFSLAFWLGYMNSALNPAIY
ITIVKVADKNVEHP------SLHICSYILLYLSACINPIIY
HWMSQLALINSNPADLRLEILIFLLLGALVYSNSAVNPILY
LYVIFARIKFGSDIEFEILKKVMPLAQWLGSSNSCINPILY
YVVMTLWYMFDRESAAKVDVAVQDGLFLMAVSNSCMNPLVY
ITISKIVDKNVS------VPVLHIIGYIMLYLSACINPIIY
ITVVKLFRPSVQV--------LNVVSYLLIYLTTCINPIIY
LNLVNMSNDFYSDIDWPYYNLLFFIAHLIAMSSTCYNPFLY
YGILVLMQGHVDLF-LVSDQALLAIFTV-------------
YFIASLLYVGCDPAELSLQFAIASPLAILGFANSLLNPIIY
YHVFFLWFYYWPTAQQTFWHVLRIFGFCMSFANSCANPV--
FFVYYLLMPFIPDDS--KSDDLMEFLTWLGWINSAINPFIY
-----------------------------------------
-----------------------------------------
ITVAKIWKSATEVH------WFNIAGYLLIYLTTCINPLIY
FHAQRLLFLYARDWHFTVNTWLFSVAGWLYYVSCTVNPILY
FFVMALTMSLCKDCE--IHPAAASLFLWLGYFNSTLNPVIY
-----------------------------------------
LNLVNMGNDFYSDIEWPFYNLLFFIAHLTAMSSTCYNPFLY
LQLYNILYVTIPEIDYHFISIVWFCCDWLAMSNSCYNPFIY
YLVICYFGLFKIEG---LTPLTTIWGATFAKTSAVYNPIVY
FRMLMLWIIIVSEEKLEKYYNLLYFSRIMFYLNSAVNPILY
YLIINYTGIFKASP---ISPLATIWGSLFAKANAVYNPIVY
YHVFFLWFYFWPTADYAFWHVLRIVAYCMSFANSCANPV--
IIVVKVAALSGCVI---SPDLYAWLAVMVLPVNSALNPVLY
YLIINYTGIFKASP---ISPLATIWGSLFAKANAVYNPIVY
FFVYYLLIPFLPRPA--VLEDLMFGFTWIGWVNCAINPFIY
IAFFGLTALAGYPL-I-NVTKSKILLVFFYPLNSCADPYLY
IAFFSITAIFGLQL-I-SLEQAKIFTVFVLPLNSCCNPFLY
FFIHYIITPFLPKDW--TVPKLSEFFTWLGWINSAINPFIY
HHVVELWFHLNPHADYDFWHIFRITGFCLSFLNSCINPV--
SRAVTISSGLWLGRAAPITPLATIWGSLFAKANAVYNPIVY
YIIFDLLQVFGQIPHSQTNIAIATFIQSLAPLNSAANPLIY
YIVFDLLQVFGQIPETQTNIAVATFIQSLAPLNSAANPLIY
--------SLCDECP--NPDIVVVLVFWVGYFNSTLNPLIY
FFTCNIMDAMCAKFNERPGLTAFMLTTWLGYINSFVNPVIY
YYVMSLWYWLDKESAKNVDQRIQKGLFLFASTNSCMNPVVY
YLVINFTGIFKAAP---ISPLATIWGSLFAKANAVYNPIVY
FFVLNLLPTVCAECEERISHWVFDVVTWLGYASSMVNPIFY
-----------------------------------------
FHAQRLMAVYGNVTQFDSYTVLTYISGILYFLSTCINPLLY
IIVMKIWVFFNYNI---SDDIYAWLVVFVLPLNSAVNPLLY
SHLFMLWFY--------------------------------
SHLFMLWFYYNPNSDYHFWHVLRIVGFCLSFANSCANPV--
YIGLRIYELVMQESY--DHPMIQFGAVWLGILNSF------
YYVMSVWYWLDQKSAENVDQRVQKGLFLFACTNSCMNPIVY
FHLQRLWFLYAKNFCFNVNEWLFSIAGFAYYVSCTINPIVY
-----------------------------------------
-----------------------------------------
YGVMSLIGAFGDRS-L-LTPGVTMIPACTCKMVACIDPFVY
LHILNTVYLYSPTFVYYVSSNGIALVQLMAYISSCCNPITY
YFIASTMFVLCDPADLGLQFAIASPLAILGFTNSLLNPVIY
YNILVLLKPLTACTKC-IPQELWDFFYALCYINSTINPVCY
WILLRLYEVVMGEV---IQNTLINAVVWIGILNSF------
WILLRLYEVVTGDV---IQSTLINAVVWIGILNSF------
