# Supplementary material for: Phylogenetic Investigation of Peptide Hormone and Growth Factor Receptors in Five Dipteran Genomes
Source: Front Endocrinol (Lausanne). 2013 Dec 16;4:193. doi: 10.3389/fendo.2013.00193 (PMC3863949; doi:10.3389/fendo.2013.00193)
Supplement: Supplementary file 2 [file 73172_Vogel_DataSheet2.ZIP › alignments/SOM data 2 - classA-cluster 2 GPCR.phy]

 46 533
I19737     -NILNIMVLT RKEMAKAPIN NILKWLAVAD MFVMLEYIP- -YTTYQYIYm
G16752-PA  -NSLIVL-VL SKKSMATPTN FVLMGMAICD MLTVIFPAPg lWYMYTFGN-
P001862-RA ------MVIL SRPQMRSSIN YLLIGLARCD TVLILTSVL- -IFGLCAIYp
J018293-RA ---------- ---------- ---------- ---------- ----------
P005002-RA GNVLSVLVFF KTKLRKLSSS YYLAALGLSD TFYLIGQ-F- -VAWLNLVD-
J006507-RA -NILNIIVLT RKEMCKNPIN RILKWLSVTD MFVMMEYIP- -FAFYMYSIl
G43745-PB  -----I-IVL TRREMRSPTN AILTGLAVAD LAVMLEYIP- -YTVHDYILs
G33639-PC  GNVLNLVVL- TRRNMRGTAY IYMRAYSTAA LLAIVFAIP- -FGIRMLVHk
L004187-RA ---------- ---------- ---------- ---------- ----------
P005001-RA GNILSVLVFF NTKLKKLSSS YYLAALGISD TCYLVGLFV- -TWLSFFQV-
L004160-RA ---------- ---------- ---------- -LAIIFAIP- -FGMRMLIHr
G13229-PA  -NILNIMVLT RKEMAKTPIN NILKWLAVAD MFVMLEYIP- -YTSYQYIYm
J007187-RA -NILS-MVIL SRPQMRSSIN YLLIGLARCD TIVILTSML- -LFGIPAIYp
G6986-PB   --SVSIY-VL TRKRMRCTTN IYLTALAITD IAYLTCQLI- -LSLQHYDY-
L005745-RA GNILSVLVFF KTKLKKLSSS YYLAALGLSD TCYLVGLFI- -PWLNLVDI-
J018763-RA GNILSVLVFF KTKLKKLSSS YYLAALGLSD TCYLFGLFI- --TWLNLID-
L003378-RA -NILS-MVIL SRPQMRSSIN YLLIGLARCD TIVILTSML- -LFGIPAIYp
J000934-RA GNILSALVFF NTKLKKLSSS YYLAALGISD TCFLIGLFI- -TWLSFFGI-
L008566-RA -NILNVIVLT RKEMSKIPIN RILKWLSVTD MLVMMEYIP- -FAFYMYSIl
P005229-RA ------IVVL TRREMRSPTN AILTGLAIAD LLVMLDYMP- -YAINSIPYl
I11409     -----SMIIL SRPQMRSSIN YLLTGLARCD TVLIISSML- -LFGIPSIYp
J007973    ---------- ---------- ---------- ---------- ----------
P012427    ---------- ---------- ---------- ---------- ----------
G16958-PA  GNVLNLVVL- TRRNMRGTAY IYMRAYSTAA LLAIVFAIP- -FGIRMLVHk
G8985-PA   -----I-IVL TRREMRSPTN AILTGLAVAD LAVMLEYIP- -YTIHDYILt
L006283-RA ------IVVL TRREMRSPTN AILTGLAIAD LLVMLDYMP- -YAIYMSPYm
J000143-RA ------IVVL TRREMRSPTN AILTGLAVAD LLVMLDYVP- -YAVYMTPSi
G43745-PA  -----I-IVL TRREMRSPTN AILTGLAVAD LAVMLEYIP- -YTVHDYILs
I12147     -----I-IVL TRREMRSPTN AILTGLAVAD LAVMLEYIP- -YTVHDYILs
I13258     GNILSVFVFF MTKLRKLSSS FYLAALAISD TCFLCGLFM- -QWLNFLNV-
G6986-PC   --SVSIY-VL TRKRMRCTTN IYLTALAITD IAYLTCQLI- -LSLQHYDY-
G6986-PA   --SVSIY-VL TRKRMRCTTN IYLTALAITD IAYLTCQLI- -LSLQHYDY-
G6986-PD   --SVSIY-VL TRKRMRCTTN IYLTALAITD IAYLTCQLI- -LSLQHYDY-
L004153-RA GNILSVLVFF KTKLKKLSSS YYLAALGLSD TCYLVGLFI- -PWLNLVDI-
L015604-RA -NILS-MVIL SRPQMRSSIN YLLIGLARCD TIVILTSML- -LFGIPAIYp
J018762-RA GNILSVLVFF KTKLKKLSSS YYLAALGLSD TCYLFGLFI- --TWLNLID-
L010313    ---------- ---------- ---------- ---------- ----------
P004829-RA -NILNIVVLT RKDMTKVPIN RILKWLSVTD MFVMLEYIP- -FAFYMYLIl
J006942-RA GNILSVLVFF KTKLKKLSSS YYLAALGLSD TCYLFGLFI- --TWLNLID-
I15133     GNVLNLIVLT R-RNMRGTAY IYMRAYSTAA LLAIVFAIP- -FGIRMLVHk
I14912     --SVSIY-VL TRKRMRCTTN IYLTALAITD IAYLTFVLI- -LSLKHYEYi
G16726-PA  GNILSVFVFF RTKLRKLSSS FYLAALAVSD TCFLAGLFA- -QWLNFLNV-
G2114-PA   -----SMIIL SRPQMRSSIN YLLTGLARCD TVLIITSIL- -LFGIPSIYp
G33639-PB  GNVLNLVVL- TRRNMRGTAY IYMRAYSTAA LLAIVFAIP- -FGIRMLVHk
I15790     -NSLIVL-VL SKKSMATPTN FVLMGMAICD LLTVAFPAPg lWYMYTFGN-
I12149     -----I-IVL TRREMRSPTN AILTGLAVAD LAVMLEYIP- -YTVHDYILk

           -----kpGEK -DLSYawaVY L--L--VHMH -FT----Q-I L---HTISIG
           -------HYK -PLHP--vSM C--L--AYSI -FNeimpA-M C---HTISVW
           htgylyyYHY -QIFP---KI S--L--VVYP -LA----M-I A---QTASVY
           ---------- ---------- ---H--LELF -LG----N-G C---LGVGVI
           -------LKI -YIQE---IC C--R--FFTF -SS----S-L C---CFLSVW
           p----drQDY -PYSW---AV Y--L--MFHM hFT----Q-I L---HTISIL
           v---rlpREE -QLSYswaCF I--K--FHSV -FP----Q-V L---HTISIW
           -----drGQW eEFGP---AF YtaH--LELY -LG----N-G C---LGVGVM
           ---------- ---------- ---------- ---------- ----------
           --------HI -YTRE---PY C--Q--LFTY -TS----G-V S---SFLSVW
           -----dsGRW rNFGQ---AF Y--SahLELF -LG----N-G C---LGVGVI
           -----gpGEK -DLSYt-wAV C--L--LVHM -HF----TqI L---HTISIG
           ysgylfyYYY -VIHP---VI S--P--VVYP -LA----M-T A---QTASVY
           -------PKY -HF-K---LY W--Q--LYGY -FV----W-L CdsfGYISIY
           --------KI -YTLE---FY C--Q--FFTF -FS----N-L C---SFLSVW
           -------VKI -HTLE---VY C--Q--FLMF -LS----N-L C---SFLSVW
           ytgylfyYYY -VIHP---VI S--P--VVYP -LA----M-T A---QTASVY
           --------HI -YTRE---VF C--Q--LFTF -SS----G-L S---SFLSVW
           p----drQDY -PYSW---AV Y--L--MFHM hFT----Q-I L---HTISIL
           rl--sreERL -TYGW---AW Y--I--MFHS iFA----Q-I C---HTISIW
           yt-ghffGYY -NFVY--pFI S--P--AMFP -IG----M-I A---QTASIY
           ---------- ---------- ---------- ---------- ----------
           ---------- ---------- ---------- ---------- ----------
           -----drGQW eEFGP---AF YtaH--LELY -LG----N-G C---LGVGVM
           d---slpREE -KLSYswaCF I--K--FHSI -FA----Q-V L---HTISIW
           qf--sreERL -T--YswsWY V--M--FHSI -FA----Q-I C---HTISIW
           ny--sreERL -TYSW--sWY V--M--FHAI -FA----Q-I C---HTISIW
           v---rlpREE -QLSYswaCF I--K--FHSV -FP----Q-V L---HTISIW
           a---rlpREQ -QLSYgwaCF I--K--FHSI -FA----Q-V L---HTISIW
           --------NI -YNKN---YF C--Q--FFTF -FS----Y-L A---SFCSVW
           -------PKY -HF-K---LY W--Q--LYGY -FV----W-L CdsfGYISIY
           -------PKY -HF-K---LY W--Q--LYGY -FV----W-L CdsfGYISIY
           -------PKY -HF-K---LY W--Q--LYGY -FV----W-L CdsfGYISIY
           --------KI -YTLE---FY C--Q--FFTF -FS----N-L C---SFLSVW
           ytgylfyYYY -VIHP---VI S--P--VVYP -LA----M-T A---QTASVY
           -------VKI -HTLE---VY C--Q--FLMF -LS----N-L C---SFLSVW
           ---------- ---------- ---------- ---------- ----------
           p----drRDY -PYSW---AV Y--L--MFHM hFT----Q-I L---HTISIL
           -------VKI -HTLE---VY C--Q--FLMF -LS----N-L C---SFLSVW
           -----drGQW eEFGP---AF Y--TahLELF -LG----N-G C---LGVGVM
           ------kYHC -ELYW---LL Y--G--FVVW -LC----D-A C---AYISIY
           --------DI -YNQN---YF C--Q--FFTF -FS----Y-L A---SFCSVW
           ytghffgYYN -YVYP---FI S--P--AVFP -IG----M-I A---QTASIY
           -----drGQW eEFGP---AF YtaH--LELY -LG----N-G C---LGVGVM
           -------HYK -PMHP--aSM C--L--VYSI -FNeimpA-M C---HTISVW
           d---slpREE -KLSYgwaCF I--M--FHSI -FA----Q-V L---HTISIW

           LTVTLAVWRY VAIRHPNGSC ANFLLAHSRE AILFPFIVSP I---------
           LTLALAVQRY IYVCHAPMAR TWCTMPRVRR CTAYIALLAF L---------
           LTLTVTLERY VAVCHPLRAR ALCTYGRARL YVVGILVFSI L---------
           MLLVLTIERY VSVCHPGHIR RICPPRVTVV LIPVLTFLIY L---------
           FVVAFTVERF IAVLYPLKRQ TMCTVRRAKI VIFALTIAGI F---------
           LTVLLAVWRY IAIKHPHGSL ALFAQSNYSY AILFCYVLAP I---------
           LTVTLAVWRY IAVSYPQRNR IWCGMRTTLI TIATAYVVCV L---------
           MLLVLTIERY VSVCHPGFAR PVMGP--PGV VVFLTCLATV I---------
           ---------- ---------- ---------- ---------- ----------
           YVVAFTFERF IVVRYPLKRQ SWCTVRRAKT IIACLTMVGS V---------
           MLLVLTIERY VSVCHPGHIR RFCPPRVTVA LIP---VLTF L---------
           LTVTLAVWRY VAIRHPNGGC ANFLLAHSRE AILLPFILSP I---------
           LTLTVTLERY VAVCHPLRAR ALCTYGRARI YVIAILFFSL L---------
           IAVCFTIERF IAIRYPLKRQ TFCTESLAKK VIAAVAIFCL L---------
           FVVAFTVERF IAVLYPLKRQ TMCTVRRAKM VITALTLIGV F---------
           FVVAFTVERF IAVLYPLKRQ TMCTVRRAKM VISALTLIGV F---------
           LTLTVTLERY VAVCHPLRAR ALCTYGRARI YVIGILIFSL L---------
           YVVAFTFERF IVVLYPLKRQ SWCTVRRAKL VIVALTVLGA L---------
           LTVMLAVWRY IAIKHPHGSL AVYAQSNYSY AILFCYILAP I---------
           LTVTLAIWRY IAVAYPQRNR QWCDMSKTLA AIFSSYVVCP F---------
           MTFTVTLERY VAVCHPLRAR ALCTYGRAKI YFIVCVCFAL A---------
           ---------- ---------- ---------- ---------- ----------
           --------RY IYVCHAP-AR NWCTIPRVKK CIGYICATAF Lhqssrffdk
           MLLVLTIERY VSVCHPGFAR PVMGP--PGV VVFLTCLATV I---------
           LTVTLAVWRY IAVGYPQKNR VWCGMRTTII TITTAYVVCV L---------
           LTVTLAVWRY IAVAYPQKNR IWCGMANTLL AITSSYIVCP M---------
           LTVTLAVWRY IAVAYPQKNR IWCGMTNTLL AITSSYVVCP L---------
           LTVTLAVWRY IAVSYPQRNR IWCGMRTTLI TIATAYVVCV L---------
           LTVTLAVWRY IAVSYPQRNR IWCGMRTTTI TIATAYVVCV L---------
           FVVAFTVERF IAVMYPLKRQ IMCTVRRAKI VLFGLTLAGC V---------
           IAVCFTIERF IAIRYPLKRQ TFCTESLAKK VIAAVAIFCL L---------
           IAVCFTIERF IAIRYPLKRQ TFCTESLAKK VIAAVAIFCL L---------
           IAVCFTIERF IAIRYPLKRQ TFCTESLAKK VIAAVAIFCL L---------
           FVVAFTVERF IAVLYPLKRQ TMCTVRRAKM VITALTLIGV F---------
           LTLTVTLERY VAVCHPLRAR ALCTYGRARI YVVGILIFSL L---------
           FVVAFTVERF IAVLYPLKRQ TMCTVRRAKM VISALTLIGV F---------
           ---------- ---------- ---------- ---------- ----------
           LTVTLAIWRY IAIKHPHGSL AIYAQSNYGQ AIALCYILAP I---------
           FVVAFTVERF IAVLYPLKRQ TMCTVRRAKM VISALTLIGV F---------
           MLLVLTIERY VSVCHPGFTR PVMGP--PGV VVFVTCLVTF I---------
           IAVCFTIERF IAIRYPLKRQ TFCTESLAKK VIAAVALFCL L---------
           FVVAFTVERF IAVIYPLKRQ TMCTVRRAKI VLFCLTLVGC L---------
           MTFTVTLERY VAVCHPLKAR ALCTYGRAKI YFIVCVCFSL A---------
           MLLVLTIERY VSVCHPGFAR PVMGP--PGV VVFLTCLATV I---------
           LTLALAVQRY IYVCHAPMAR TWCTMPRVKR CTFYIALLAF L---------
           LTVTLAVWRY IAVGYPQKNR LWCGMRTTII TITTAYVVCV L---------

           -LCLPTYF-- -VFKVRETHE MDtk------ ---------- -----ehEAM
           -HQLPR-F-- -FDRTYMPLV IEwn------ ---------- ----gspTEV
           -YNLPR---- -FWEVTLISS THpd------ ---------- ----tglTIY
           -PSVLRGE-- -IVKCVLQSD GTi------- ---------- -----myH--
           -ISLPIFF-- -FASPQFSAS MN-------- ---------- -------DTI
           -LCMPTYF-- -VFTIRQTRV YKd------- ---------- ------dAPV
           -VVSPWLY-- -LVTAIAKFL ETldangkti asv---plsq yildynrQ--
           -VYLPSIF-- -RGEL--IKC ILgssdv--- ---------- -yvylrrDNT
           ---------- ---------- ---------- ---------- ----------
           -HSVPYIF-- -YAGTQYSER SN-------- ---------- -------VTI
           -IYLPSVLrg eVVKCVLQSD GTi------- ---------- -----myH--
           -LCLPTYF-- -VFQVRETYD VDkv------ ---------- -----nsEAM
           -YNLPRFW-- -EVTVSSFEH PDy------- ---------- ------gEAF
           -STLSTAF-- -EHTITIGTR QIdd------ ---------- ----ayqPCN
           -ISLPVIF-- -FASPQYSPA MN-------- ---------- -------ETI
           -ISMPVIF-- -FASPLYSPT MN-------- ---------- -------ETI
           -YNLPRFW-- -EVSVSAFDH PGy------- ---------- ------eGAY
           -HSAPYIV-- -FAGPQFSER SN-------- ---------- -------ATI
           -LCMPTYF-- -VFTIRQTHV FEh------- ---------- ------dAHV
           -LAVPIYL-- -SFSIQSNVE LLgcdgntlt pdaignvsqg rnvtlyrL--
           -YNMPRFW-- -EVLNISYQL PNtt------ ---------- ----ivlH--
           ---------- ---------- ---------- ---------- ----------
           sYSLIT-I-- -MWNGQMTNV CH-------- ---------- ------vETA
           -VYLPSIF-- -RGEL--IKC ILgssdv--- ---------- -yvylrrDNT
           -VVSPSLY-- -LITAITEYV DQldmngk-- ---------- -vinsipMTQ
           -VGIPLYL-- -SFSIKPHVE QLgsdgnpyk lt----tngs arnitlyR--
           -LGIPLYM-- -SLRIKPYF- -Dllgsdgnp f-------ka mnnesarNVT
           -VVSPWLY-- -LVTAIAKFL ETldangkti asv---plsq yildynrQ--
           -VVSPWLY-- -LVTAIAKFL ETldangk-- ---------- -tirsvpLSQ
           -HCVPYIL-- -IAKPVYSPK LN-------- ---------- -------DTI
           -STLSTAF-- -EHTITIGTR QIdd------ ---------- ----ayqPCN
           -STLSTAF-- -EHTITIGTR QIdd------ ---------- ----ayqPCN
           -STLSTAF-- -EHTITIGTR QIdd------ ---------- ----ayqPCN
           -ISLPVIF-- -FASPQYSPA MN-------- ---------- -------ETI
           -YNLPRFW-- -EVSVSAFDH PGy------- ---------- ------eGAY
           -ISMPVIF-- -FASPLYSPT MN-------- ---------- -------ETI
           ---------- ---------- ---------- ---------- ----------
           -LCFPTYF-- -VFTIRQTFV FDg------- ---------- ------dTQM
           -ISMPVIF-- -FASPLYSPT MN-------- ---------- -------ETI
           -IYLPSIF-- -RGELIKCML TSnnvy---- ---------- --vylrrD--
           -TTLST-A-- -FEHTYD--- ---------- ---------- -------INW
           -HCLPYIV-- -IAKPVFMPK LN-------- ---------- -------TTI
           -YNMPR---- -FWEVLTVTY PEpgk----- ---------- ---dvilH--
           -VYLPSIF-- -RGEL--IKC ILgssdv--- ---------- -yvylrrDNT
           -HQLPRFF-- -DRTYIPVQI EWng------ ---------- -----neTEV
           -VVSPSLY-- -LITAIAEWM EQldaegn-- ---------- -viksvpVSQ

           YHVYFDTDSm ---------l FRFNFWIHSV ---IIKLLPc fiLTVISL-V
           CHLETSMWVh dyi--gvdly YTSYYLFRVL ---FVHLLP- --CIILVT-L
           CVKASDMRTn e------tyi KVYIHWLYMI ---FVYFLP- --FSLISF-F
           -KRDN---Mk fl----dslf YSIYKVILEI ---VFKLAP- --TVLIAG-F
           CDIVQEYKD- ---------q AAMFNFLDFI ---LVFVVP- --FTIIVV-L
           MLYHLDADEn t-------sv YRYNFWIHSV ---IIKLLP- --CAVLTV-I
           --------D- ---------- EVTMQVMSST tpdVSWAIP- --SDSANG-T
           --------Iy qq-----tif YRVYKIMLEV ---IFKLVP- --TLVIGG-L
           ---------- ---------- ----NYLDTI ---LVFVVP- --FTVIVV-L
           CDMRKEYTS- ---------q MEIFNYIDTV ---IVFVVP- --FTIIVV-L
           ---KRDN-Mk fl----dslf YSIYKVILEI ---VFKLAP- --TVLIAG-F
           YHVYFDKDSv ---------l YRFNFWIHSV ---LIKLLPc giLIVISA-V
           CVSASPLRGh d------lyi KVYIHWMYTV ---FIYLLP- --FSAISF-F
           QTVANISPM- ---------p PPPVAVTPPL ---ATPPLP- --TPATIW-Q
           CDMPEEYKD- ---------q MTMFNYLDTI ---LVFVVP- --FTVIVV-L
           CDMPEEYKD- ---------- -LVLDIY--- ---------- ----------
           CVSASSLRTq d------iyi RVYVHWMYTV ---FIYLIP- --FTSISF-F
           CDVREE---- ---------- ---------- ---------- ----------
           LLYHLDADEn t-------sv YRYNFWIHSV ---IIKLLP- --CTILTV-I
           --------Gt sqlvrdnpal LNVNFWIYSV ---VFKLIP- --CIALTI-L
           CIRPS---Al rrn---ptyi NIYIHWCYLI ---VNNIIP- --FLTLAI-L
           ---------- ---------- YTFYFSFRIL ---FVHLIP- --CGSLVA-L
           NWIHKYTSEd --------fy YTFYFSFRIL ---FVHLTP- --CASLVA-L
           --------Iy qq-----tif YRVYKIMLEV ---IFKLVP- --TLVIGG-L
           YVIDYRNEL- ---------- LSARTAALNA ---TPTSAP- --LNETVW-L
           ---TSPSELa en----npal LNVNFWIYSV ---VIKLIP- --CIALTI-L
           LYRTYPSELa ek----npal QNVNFWIYSV ---VIKLIP- --CIALTI-L
           --------D- ---------- EVTMQVMSST tpdVSWAIP- --SDSANG-T
           YILDYNNE-- ---------- ---EHITMQV ---MSSTTP- --DMAWSV-A
           CDLNTSYNE- ---------q LALFNYWDSI ---VVYAVP- --FTTITV-L
           QTVANISPM- ---------p PPPVAVTPPL ---ATPPLP- --TPATIW-Q
           QTVANISPM- ---------p PPPVAVTPPL ---ATPPLP- --TPATIW-Q
           QTVANISPM- ---------p PPPVAVTPPL ---ATPPLP- --TPATIW-Q
           CDM------- ---------- ---------- ---------- ----------
           CVSASSLRTq d------iyi RVYVHWMYTV ---FIYLIP- --FTSISF-F
           CDMP------ ---------- ---------- ---------- ----------
           --------Yv ge-----dvy YTFYFSFRIL ---FVHLIP- --CGSLVA-L
           ILFHLDTDEn t-------iv YRYNFWIHSV ---IIKLLP- --CTILPV-I
           CDMPE----- ---------- ---------- ---------- ----------
           --------Nn iyq---rtif YSVYKIMLEV ---IFKLVP- --TVVIAG-L
           KLIDGAYRP- ---------- CNLTLANVSP ---MPTPTP- --TSTPMP-T
           CDLNSEYKE- ---------q LALFNYWDTI ---VVYAVP- --FTTIAV-L
           ---CVRPSRl rrs---etyi NIYIHWCYLI ---VNYIIP- --FLTLAI-L
           --------Iy qq-----tif YRVYKIMLEV ---IFKLVP- --TLVIGG-L
           CHLETSLWVh dyi--gvdly YTSYYLFRVL ---FVNLLP- --CIILVT-L
           YLIDY----- ---------- RNELQAAAFP ---ALNATP- --LSLMANdT

           LMHVLCEASR RRLKLKDYDN ptkyaiq--- ---------- ----------
           NILLFAAMRQ AQERRKLLFR e--------- ---------- ----------
           NLMIYRQVRR ANKERQ---- ---------- ---------- ----------
           NLRIMIVYRR TCDKRRRMTL sr-------- ---------- ----------
           NTITALTVWK FASIRRTMTI prsygtnvre srrqlni--- ----------
           SCVLINVLWK ASKRKLKLKQ ganlvpsk-- ---------- ----------
           AVS------- ---------L lslttviplt tlstgvttss slgernvtvy
           NMRIMMVYRR TCERRRKMVL srphaqghgh ghghg----- ----------
           NTFTALTVWK FAGVRRTMTM prsfgglres rrhhhqhqln ----------
           NSVTSFTVWR FAGLRRNM-T lpkrkpsnle irrqlsfqyf sthpngrngi
           NLRIMIVYRR TCDKRRRMTL sri------- ---------- ----------
           LMHVLCEASR RRLKLRDYNN pakyaiq--- ---------- ----------
           NSMIYGQVRK ANRERQ---- ---------- ---------- ----------
           S---PDSAME STTSGSSNQL vdwgsgsgdg epeniprhrr hwqssgfvtl
           NTFTALTVWK FAGIL----- ---------- ---------- ----------
           ---------- ---------- ---------- ---------- ----------
           NTMIYEQVRK ANRERQ---- ---------- ---------- ----------
           ---------- ---------- ---------- ---------- ----------
           SCVLISVLWK ASKRRLKLKQ ggnygg---- ---------- ----------
           SLRLIGALLE AKQRRSQLTG tatglkqiv- ---------- ----------
           NCLIYMQVKR ANRERQ---- ---------- ---------- ----------
           NVLLFKAMRQ AQQKRERLFK dt-------- ---------- ----------
           NVFLFRAMKQ AQKKRERLFK d--------- ---------- ----------
           NMRIMMVYRR TCERRRKMVL srphaqghgh ghghg----- ----------
           NASTLLTSTT TAAPP----T pspvvrnvtv yrlyhsdlal hnaslqnatf
           SLRLIAALLE AKRRRKQLTG nskgmkqivd ---------- ----------
           SLRLVGALLE AKHRRKQLTG tsrgmkqivd ---------- ----------
           AVS------- ---------L lslttviplt tlstgvttss slgernvtvy
           TGGSNTTVVN MPSSSTDLPT pmttvlpdtg ernvtvykly hselalhdrp
           NTCTGCTVWK FATVRRTLTM hkmkpqmtnm pahaassyrs aaslkrqkst
           S---PDSAME STTSGSSNQL vdwgsgsgdg epeniprhrr hwqssgfvtl
           S---PDSAME STTSGSSNQL vdwgsgsgdg epeniprhrr hwqssgfvtl
           S---PDSAME STTSGSSNQL vdwgsgsgdg epeniprhrr hwqssgfvtl
           ---------- ---------- ---------- ---------- ----------
           NTMIYEQVRK ANRERQ---- ---------- ---------- ----------
           ---------- ---------- ---------- ---------- ----------
           NVLLFKAMRQ AQQKRERLFK dt-------- ---------- ----------
           SCVLIQVLWK ASKRRLKLKQ ggnyskngas svtpq----- ----------
           ---------- ---------- ---------- ---------- ----------
           NLRIMLVYRR TCERRRQMVL sra------- ---------- ----------
           PAQTMTTAWH IEEPAGNPAT srylepfdls sdsgsgsgsg agepdhipsr
           NTCTGCTVWK FATVRRTLTM hkmkpqtnsm psnssnssgg assavasyrl
           NCLIYRQVKR ANRERQ---- ---------- ---------- ----------
           NMRIMMVYRR TCERRRKMVL srphaqghgh ghghg----- ----------
           NILLFAALRQ AQERRKLLFR e--------- ---------- ----------
           QGLNVSVLST TPMPT-T-AV ppptvvrnvt vyrlshsdla lhkplllnat

           ---------- ---------- ---------- ---------- ----------
           ---------- ---------- ---------- ---------- ----------
           ---------- ---------- ---------- ---------- ----------
           ---------- ---------- ---------- ---------- ----------
           ---------- ---------- ---------- ---------- ----------
           ---------- ---------- ---------- ---------- ----------
           klyhsalalr drqfrnatfl iysv------ ---------- ----------
           ---------- ---------- ---------- ---------- ----------
           ---------- ---------- ---------- ---------- ----------
           lrr------- ---------- ---------- ---------- ----------
           ---------- ---------- ---------- ---------- ----------
           ---------- ---------- ---------- ---------- ----------
           ---------- ---------- ---------- ---------- ----------
           ptlrktleeq dqkvadaaqr sgvtesllql wrrkrsaenh ninntdafaf
           ---------- ---------- ---------- ---------- ----------
           ---------- ---------- ---------- ---------- ----------
           ---------- ---------- ---------- ---------- ----------
           ---------- ---------- ---------- ---------- ----------
           ---------- ---------- ---------- ---------- ----------
           ---------- ---------- ---------- ---------- ----------
           ---------- ---------- ---------- ---------- ----------
           ---------- ---------- ---------- ---------- ----------
           ---------- ---------- ---------- ---------- ----------
           ---------- ---------- ---------- ---------- ----------
           liysvvikli pcialti--- ---------- ---------- ----------
           ---------- ---------- ---------- ---------- ----------
           ---------- ---------- ---------- ---------- ----------
           klyhsalalr drqfrnatfl iysv------ ---------- ----------
           lrnatfliys vviklipc-- ---------- ---------- ----------
           gihp------ ---------- ---------- ---------- ----------
           ptlrktleeq dqkvadaaqr sgvtesllql wrrkrsaenh ninntdafaf
           ptlrktleeq dqkvadaaqr sgvtesllql wrrkrsaenh ninntdafaf
           ptlrktleeq dqkvadaaqr sgvtesllql wrrkrsaenh ninntdafaf
           ---------- ---------- ---------- ---------- ----------
           ---------- ---------- ---------- ---------- ----------
           ---------- ---------- ---------- ---------- ----------
           ---------- ---------- ---------- ---------- ----------
           ---------- ---------- ---------- ---------- ----------
           ---------- ---------- ---------- ---------- ----------
           ---------- ---------- ---------- ---------- ----------
           qrrlpaftsa svgvtaaate pttasatasl lqlsrarrse dnynynndan
           saslkrqkst g--------- ---------- ---------- ----------
           ---------- ---------- ---------- ---------- ----------
           ---------- ---------- ---------- ---------- ----------
           ---------- ---------- ---------- ---------- ----------
           fliysvvikl ipcialtils ---------- ---------- ----------

           ---------- ---------- ---------- ---------- ----------
           ---------- ---------- ---------- ---------- ----------
           ---------- ---------- ---------- ---------- ----------
           ---------- ---------- ---------- ---------- ----------
           ---------- ---------- ---------- ---------- ----------
           ---------- ---------- ---------- ---------- ----------
           ---------- ---------- ---------- ---------- ----------
           ---------- ---------- ---------- ---------- ----------
           ---------- ---------- ---------- ---------- ----------
           ---------- ---------- ---------- ---------- ----------
           ---------- ---------- ---------- ---------- ----------
           ---------- ---------- ---------- ---------- ----------
           ---------- ---------- ---------- ---------- ----------
           ---------- ---------- -------nvt eycqnvtyyn hglselgyde
           ---------- ---------- ---------- ---------- ----------
           ---------- ---------- ---------- ---------- ----------
           ---------- ---------- ---------- ---------- ----------
           ---------- ---------- ---------- ---------- ----------
           ---------- ---------- ---------- ---------- ----------
           ---------- ---------- ---------- ---------- ----------
           ---------- ---------- ---------- ---------- ----------
           ---------- ---------- ---------- ---------- ----------
           ---------- ---------- ---------- ---------- ----------
           ---------- ---------- ---------- ---------- ----------
           ---------- ---------- ---------- ---------- ----------
           ---------- ---------- ---------- ---------- ----------
           ---------- ---------- ---------- ---------- ----------
           ---------- ---------- ---------- ---------- ----------
           ---------- ---------- ---------- ---------- ----------
           ---------- ---------- ---------- ---------- ----------
           ---------- ---------- -------nvt eycqnvtyyn hglselgyde
           ---------- ---------- -------nvt eycqnvtyyn hglselgyde
           ---------- ---------- -------nvt eycqnvtyyn hglselgyde
           ---------- ---------- ---------- ---------- ----------
           ---------- ---------- ---------- ---------- ----------
           ---------- ---------- ---------- ---------- ----------
           ---------- ---------- ---------- ---------- ----------
           ---------- ---------- ---------- ---------- ----------
           ---------- ---------- ---------- ---------- ----------
           ---------- ---------- ---------- ---------- ----------
           nnnnnnnnds gndnnnnnnn nnsafafnit eycqnmtfyt nglsslgqna
           ---------- ---------- ---------- ---------- ----------
           ---------- ---------- ---------- ---------- ----------
           ---------- ---------- ---------- ---------- ----------
           ---------- ---------- ---------- ---------- ----------
           ---------- ---------- ---------- ---------- ----------

           ---------- ---------- ---------- ---------- ---------l
           ---------- ---------- ---------- ---------- ----------
           ---------- ---------- ---------- ---------- ----------
           ---------- ---------- ---------- ---------- ----------
           ---------- ---------- ---------- ---------s ssqlfgngtv
           ---------- ---------- ---------- ---------- ---------n
           --liklipcf altilsvrli galleakrrr kilachaand mqpivngkvv
           ---------- ---------- ---------- ---------- --hghghgha
           ---------- ---------- ---------- -------lss sdaqflngng
           ---------- ---------- ----ssmsmk drnffinitl falftlslry
           ---------- ---------- ---------- ---------- ----------
           ---------- ---------- ---------- ---------- ---------l
           ---------- ---------- ---------- ---------- ----------
           lysylwnlft llvfvvfpll llatfnsili llvhrsknlr gdltnassir
           ---------- ---------- ---------- ---------- ----------
           ---------- ---------- ---------- ---------- ----------
           ---------- ---------- ---------- ---------- ----------
           ---------- ---------- ---------- ---------- ----------
           ---------- ---------- ---------- ---------- ----------
           ---------- ---------- ---------- ---------- --------dg
           ---------- ---------- ---------- ---------- ----------
           ---------- ---------- ---------- ---------- ----------
           ---------- ---------- ---------- ---------- ----------
           ---------- ---------- ---------- ---------- --hghghgha
           ---------- lsvrlilall eakrrrkklt skpatpgasn gtkspangka
           ---------- ---------- ---------- ---------- ------grvv
           ---------- ---------- ---------- ---------- ------grvv
           --liklipcf altilsvrli galleakrrr kilachaand mqpivngkvv
           ---------f altvlsvrli galleakkrr kilachaand mqpivngkvv
           ---------- ---------- --sgqhsvsr qteqqqqqqq rqevrpqhhc
           lysylwnlft llvfvvfpll llatfnsili llvhrsknlr gdltnassir
           lysylwnlft llvfvvfpll llatfnsili llvhrsknlr gdltnassir
           lysylwnlft llvfvvfpll llatfnsili llvhrsknlr gdltnassir
           ---------- ---------- ---------- ---------- ----------
           ---------- ---------- ---------- ---------- ----------
           ---------- ---------- ---------- ---------- ----------
           ---------- ---------- ---------- ---------- ----------
           ---------- ---------- ---------- ---------- --sgggssgv
           ---------- ---------- ---------- ---------- ----------
           ---------- ---------- ---------- ---------- ----------
           lyfniwsvyt livfvllplf vlatfncfli llvhrskslr gdltnassir
           ---------- ------thps gqhnvanrqt ddqeqqqqsq qhqinncqhh
           ---------- ---------- ---------- ---------- ----------
           ---------- ---------- ---------- ---------- --hghghgha
           ---------- ---------- ---------- ---------- ----------
           -------vrl ilalleakrr rkkltskpas ttstavassn gtktvvngks

           nlnesksRRP PRCDRRNDRT TLLLVAVLIL FLVTEFPQGL LGLLSGVLEK
           -----nrKKE CKKLRETNCT TLMLIVVVSV FLLAEIPIAV VTAMHIVSSL
           --------RL SRSEKREIGL ATMLICVVIV FLLCNLPAMM INIVEAFYSV
           ----intKDE DPRKFAEERR LMMLLVVEIV K--------- ----------
           pvqqiqlYSR SRVANSQIKV TKMLLIVSTV FVCLNLPSYI VRVKIYLETE
           gattagaASH PKADRRADRT TMLLVAVLML FLVTEFPQGI LGLLSGILEK
           iptqpksCKL LEKEKQTDRT TRMLLAVLLL FLVTEFPQGI MGLLNVLLGD
           hghgylkDDD PRKFAEERRL FLLLGSTSIL FLVCVSPMAI LHMTIA----
           vvqqvhhYSR SRVANSQIKV TKMLLIVSTV FVCLNLPSYA VRVKIFLGTE
           drllyrtAGE NRMLHSQMKV TKMLLIVSSV FVCLNLPSYV MRVRAFVETG
           ----ntkDED PRKFAEERRL MMLLGSTSLL FLICVSPMAI LHVTLSPEHL
           nlnetksKKP PRCDRRNDRT TLLLVAVLVL FLITEFPQGL LGLLSGVMEK
           --------RL SRSEKREIGL ATMLICVVIV FLLCNLPAMV INIMEAVYSE
           rtkrksnSGL KGSVSQENRV TITLIAVVLM FIVCQLPWAI YLIVNQYMEI
           ---------- ---ANSQIKV TKMLLIVSTV FVCLNLPSYA V---------
           ---------- ---------- ---------- ---------- ----------
           --------RL SRSEKREIGL ATMLICVVVV FLLCNLLAMV NNIMEAAYSK
           ---------- ---------- ---------- ---------- ----------
           kngtaptGMH PKTDRRADRT TTLLVAVLLL FLLTEFPQGI LGLLSGILEK
           rvvdakaGKQ TDKEKQTDRT TRMLLAVLLL FLITEFPQGI LGLLSAVLKK
           --------RL SRSEKREIGL ATMLLCVVIV FFMLNFLPLV LNISEAFYSV
           -----akKRE CKRQRDSNCT TLMLIVVVTV FLIVEIPLGV ITALHIISSL
           -----nkKRE CKRIRDSNCT TLMLIVVVTV FLVVEIPLGV ITALHIISSL
           hghgylkDDD PRKFAEERRL FLLLGSTSIL FLVCVSPMAI LHMTIA----
           adrprknSKT LEKEKQTDRT TRMLLAVLLL FLITEFPQGI MGLLNAVLGD
           dvqqkksSKN MDKEKQTDRT TRMLLAVLLL FLITEFPQGI LGLLSALLGK
           dvqhkknSKN MEKEKQTDRT TRMLLAVLLL FLITEFPQGI LGLLSAVLGP
           iptqpksCKL LEKEKQTDRT TRMLLAVLLL FLVTEFPQGI MGLLNVLLGD
           tptqpksCKL LEKEKQTDRT TRMLLAVLLL FLITEFPQGI MGLLNAMLGD
           eitpkpsGRR KVQNSSQLKV TKMLLVVSTV FVCLNLPSCL LRIETYWETQ
           rtkrksnSGL KGSVSQENRV TITLIAVVLM FIVCQLPWAI YLIVNQYMEI
           rtkrksnSGL KGSVSQENRV TITLIAVVLM FIVCQLPWAI YLIVNQYMEI
           rtkrksnSGL KGSVSQENRV TITLIAVVLM FIVCQLPWAI YLIVNQYMEI
           ---------- ---------- ---------- ---------- ----------
           --------RL SRSEKREIGL ATMLICVVVV FLLCNLLAMV NNIMEAAYSK
           ---------- ---------- ---------- ---------- ----------
           -----akKRE CKRVRDSNCT TLMLIVVVTV FLIVEIPLAV ITALHIISSL
           lppisngNRP PRTDRRADRT TTLLVAVLLL FLFTEFPQGI LGLMSGILEK
           ---------- ---------- ---------- ---------- ----------
           ---tyvkDDD PRKFAEERRL FLLLGSTSIL FLLCVSPMAI LHMTIASEVL
           rtkrksnSGL TGSVSQENRV TITLIAVVLL FIVCQLPWAI YLILVQYVDI
           ceitqkpARR KVQNSSQLKV TKMLLIVSTV FVCLNLPSCL LRIEAYWETE
           --------RL SRSEKREIGL ATMLLCVVIV FFMLNFLPLV LNISEAFYST
           hghgylkDDD PRKFAEERRL FLLLGSTSIL FLVCVSPMAI LHMTIA----
           -----nrKKE CKKLRDSNCT TLMLIVVVSV FLIAEIPIAV VTSMHIVSSL
           aerprknSKT LEKEKQTDRT TRMLLAVLLL FLITEFPQGI MGLLNTVLGN

           C----FFahC YPPFGELMDL LALINAAV-- ---
           IieflDY-gL ANICIMLT-- ---------- ---
           I--------- IEYMVKVSNL LVTINSSVNF FIY
           ---------- ---------- ---------- ---
           H----TN-mN IYLVQNCCQL FFMTNFGINF ILY
           C----FFkrC YALFGEVMDL LALINAAI-- ---
           A----FFlqC YLKLSDLMDI LALINSSINF ILY
           ---------- ---------- ---------- ---
           H----AH--I VLLVQNCCHL FFMTNFGINF ILY
           H----SY--L TILVQYYCYL FFITNFGINF ILY
           S--------- -SYSFQLFRA LA-------- ---
           C----FFahC YPPFGELMDL LALINAAV-- ---
           I--------- NDYLVKTSNL LVTINSSVNF IIY
           Q-----I-gT QVVAGNVCNL LASLHAASNF FLY
           ---------- ---------- ---------- ---
           ---------- ---------- ---------- ---
           I--------- NDYLVKTSNL LVTINSSVNF IIY
           ---------- ---------- ---------- ---
           C----FFkrC YALFGEAMDL LALINAAI-- ---
           D----FFfnC YLKLGDVMDV LALVNSAINF ILY
           V--------- DHKLTKISNL LITINSSVNF LIY
           IyeflDY-yI ANLFILFANF F--------- ---
           IyeflDY-yV ANLFILFANF FLI------- ---
           ---------- ---------- ---------- ---
           V---fYL-qC YLRLSDLMDI LALINSSINF ILY
           D----FFynC YLKLGDLMDV LALINSAINF ILY
           P----FFynC YLKLGDLMDV MALINSAINF ILY
           A----FFlqC YLKLSDLMDI LALINSSINF ILY
           A----FLmqC YLKLSDLMDI LALINSSINF ILY
           Td-ktQN--S TIVLQYIFNA FFITNFGINF VL-
           Q-----I-gT QVVAGNVCNL LASLHAASNF FLY
           Q-----I-gT QVVAGNVCNL LASLHAASNF FLY
           Q-----I-gT QVVAGNVCNL LASLHAASNF FLY
           ---------- ---------- ---------- ---
           I--------- NDYLVKTSNL LVTINSSVNF IIY
           ---------- ---------- ---------- ---
           IyeflDY-yI ANLFILFANF FL-------- ---
           C----FFrrC YGLFGEVMDL LALINAAI-- ---
           ---------- ---------- ---------- ---
           P--------- ---------- ---------- ---
           E-----M-nI QRIAGNVCNL LVAINAAANF FLY
           Sa--rNQ-nS TIALQYIFHA FFITNFGINF V--
           I--------- DHKITKISNL LITINSSVNF LIY
           ---------- ---------- ---------- ---
           IieflDY-gI ANVFILLTNF FLVL------ ---
           A----FLlqC YLKLSDLMDI LALINSSINF ILY
