# Supplementary material for: Phylogenetic Investigation of Peptide Hormone and Growth Factor Receptors in Five Dipteran Genomes
Source: Front Endocrinol (Lausanne). 2013 Dec 16;4:193. doi: 10.3389/fendo.2013.00193 (PMC3863949; doi:10.3389/fendo.2013.00193)
Supplement: Supplementary file 2 [file 73172_Vogel_DataSheet2.ZIP › alignments/SOM data 3 - classB GPCR.phy]

 82 664
CG32853-PA ---------- ---------- ---------- ---------- ---mflwlkc
GI18268-PA ---------- ---------- ---------- ---------- ----------
AAEL005894 ---------- ---------- ---------- ---------- ----------
CG32475-PB ---------- ---------- ---------- ---------- --------ma
CG8639-PH/ eamimellhc vvktgsnlld esqlsswldl npedqmrvat slltgleyna
GI12790-PA ---------- ---------- ---------- ---------- ----------
CG6530-PC/ ---------- ---------- ---------- ---------- ----------
GI16272-PA ---------- ---------- ---------- ---------- ----------
CPIJ014343 csvpvlagil lvtmmvsagv gaaqrqpvyi nkccrvgeyy ddsqqlcvvg
CG32476-PA ---------- --------mn lghwnfllal islqtffnas aqistvnnss
CG15556-PC vvgdlmkicq kvmstdnetl rvsadanatn allsnfedyl delsptilkl
CPIJ008164 ---------- ---------- ---------- ---------- ----------
CG4395-PB/ ---------- ---------- ---------- ---------- ----------
CPIJ013929 ---------- ---------- ---------- ---------- ----------
GI22669-PA ---------- ---------- ---------- ---------- --------ml
CPIJ013926 ---------- ---------- ---------- ---------- ----------
CPIJ013925 ---------- ---------- ---------- ---------- ----------
CG32843-PC ---------- ---------- ---------- ---------- ----------
CG7476-PB/ ---------- ---------- ---------- --------mr lpwvifctvl
AGAP009453 lavpglagtr pqevrinkcc rlgefynvae rqcvaggiak wvpriflpak
AAEL006490 ---------- ---------- ---------- ---------- ----------
CG6536-PB/ ---------- ---------- ---------- ---------- ----------
AAEL000811 ---------- ---------- ---------- ---------- ----------
CPIJ009749 ---------- ---------- ---------- ---------- ----------
CPIJ001142 csvpvlagil lvtmmvsagv gaaqrqpvyi nkccrvgeyy ddsqqlcvvg
CG17795-PB ---------- ---------- ---------- ---------- -----miass
GI18798-PA eaiimellhg vvktgsnlld esqlsswldl npedqmrvat slltgleyna
GI14713-PA ---------- -------mql agdseagsmp tiittstssn sflqrialka
CG6965-PA/ ---------- ---------- ---------- ---------- ---------m
GI10438-PA eqvlrlsael natnsllskf edymdalppq lvpsescgrs raeadkstek
GI20281-PA ---------- ---------- ---------- ---------- ----------
CG31147-PD ---------- ---------- ---------m gmfrveylll gilvigvrsr
CG17084-PA ---------- ---------- ---------- ---------- ----------
AAEL008292 ---------- ---------- ---------- ---------- ----------
GI15323-PA ligstlecva gssekwvplv ylkqqnrffe prgakprfmk flpnvrppcq
CPIJ007249 rqrealvyel lnsvvktgsn lldqsqhasw ldlsvedqmr vatslltgle
CG11318-PA tnsllsqfes ymdalpeqlv pkdrcgkvva kptsdeaeta ttgvetynfs
CPIJ003436 ---------- ---------- ---------- ---------- ----------
AAEL017374 spkmhapvlv lallclstaa eaaqrqpvyi nkccrvgeyy ddsqqlcvvg
AGAP000130 qrhdgtvlfr tarlivliad ptvanvtgla lfrarnlsle dlsdaaense
GI19445-PA ---------- ---------- ---------- ---------- ----------
GI16743-PA ---------- ---------- ---------- ---------- -----mrlmg
CG31720-PD rlivlscefe knvpsqsvgf vnkccpqgfi yvsenntckp gesdffvyts
AAEL008126 lvyellnsvv ktgsnlldqs qhaswldlsv edqmrvatsl ltglednafl
GI16744-PA ---------- ---------- ------mqqh rgsgslycgv tvigvlllvv
CPIJ014419 ---------- ---------- ---------- ---------- ----------
GI16746-PA ---------- ---------- ---------- ---------- ----------
CPIJ008822 ---------- ---------- ---------- ---------- ----------
AAEL009024 ---------- ---------- ---------- ---------- ----------
GI16747-PA ---------- ---------- ---------- ---------- ----mrisla
CPIJ008820 ---------- ---------- ---------- ---------- ----------
AGAP003972 khvvqkvkni llsirvletr nfgkstelfp dssterwqvs sdqielpkaa
GI22317-PA tnsllnkfed ymdalpqqlv prercgkvva haagdageaa asgmeilnna
CG17061-PG ---------- ---------- -mpkkihqpg gslycgvtll gvlclvvfrl
AAEL017167 ilnrvmymne svvlrsqval nttnilldst ddiinrisvv nstvdflrgd
GI23624-PA klleafenal saqsvlpdlr gignsneles ssdfevldyd digvsvkisp
CG4521-PB/ sgeylndgtc iagsealwlp mvylvqqqrf fephgasprf lkflpntrpt
AGAP004025 ---------- ---------- ---------- ---------- ----------
AAEL017259 ---------- ---------- ---------- ---------- ----------
CPIJ011559 ---------- ---------- ---------- ---------- ----------
CPIJ801912 illdsadaii nqlsvangsa eflnsgssfs chgrnsleap rngtllfrtg
CG16992-PA ---------- ---------- ---------- ---------- ----------
AGAP001175 ---------- ---------- ---------- ---------- ----------
CG12370-PB ---------- ---------- ---------- ---------- ----------
CPIJ019111 ---------- ---------- ---------- ---------- ----------
CG8422-PA/ ---------- ---------- ---------- ---------- ----------
AAEL010043 ---------- ---------- ---------- ---------- ----------
AGAP009770 ---------- ---------- ---------- ---------- ----------
AGAP006218 ---------- ---------- ---------- ---------- ----------
AGAP006216 ---------- ---------- ---------- ---------- ----------
CG13758-PB dkapcsggrv rhadslhiyy avdgkmtlls nildcggcis aqrftrllrq
CG6936-PE/ ---------- ---------- ---------- ---------- -------mkt
AAEL010982 ---------- ---------- ---------- ---------- ----------
AAEL010980 ---------- ---------- ---------- ---------- ----------
CPIJ801905 rtvmngsqsl ynatnrllds tesiinqlst aesvradrnc lddrrgndse
AGAP011643 ---------- ---------- ---------- ---------- ----------
AGAP005465 ---------- ---------- ---------- ---------- ----------
AGAP005464 ---------- ---------- ---------- ---------- ----------
AAEL011526 ---------- ---------- ---------- ---------- -------mlq
AGAP003654 ---------- ---------- ---------- ---------- ----------
GI19749-PA ---------- ---------- ---------- ---------- ----------
CG30018-PD ---------- ---------- ---------- ---------- ----------

           fctliivtia knssakiphc kydetinish fkrlndayiy ehfeipanlt
           ---------- ---------- ---------- ---------- ----------
           ---------- ---------- ---------- ---------- ----------
           qfcilgvlli lsgthcswgf heethypcaf idtanitgsy gldgpfvhnw
           flladtiire rsvvqkvkni llsvrvletk tiqssvvfpd sdqwplssdr
           ---------m fpmqrltgtt leqfnnisst edsttpmpnn stydssiptt
           --mrivigsf taflllllqn snaeipgcdf fdtvdiskap rfsngsylye
           ---------- ----mttaay ietamtaslt kpqprpqpqd nlriflrhly
           gikkwvpkvf lpaknqiytd vgnapvhmkf lenkrpenck vtayttdqil
           kgsnnsnifh edtfnstsid vldasihstl vvpqtystea atisgarfat
           nttifanste ftfhplfdmg vivlktselr vffvdpevrn vsgivnfsgg
           ---------- ---------- --------ma rllsytvnvi rkccppgesi
           ---------- --------ma ttssdsesqn vdvasqaqtq dnlriflkhl
           ------mtnl lkfslsvrrl wlavvvlcfa vdslgqqqlp cefrdsvnis
           vftlgaqilp ylakcsclll allsallava vsahvgnnss iqaavpvahd
           ---------- -mnpryvcaf lvvfgvrgis gdslpcdfid svnitdgvrd
           ---------- ---------- ---------- ---------- ----------
           ---------- ---------- ---------- ---------- ----------
           lliftnnsna dipgcnyydt vdisyierqn dsylyddiei pasltgyyef
           gqlykdlgsa ppfmkfaeqq qpdtcprpnv yavdlvtlmg ngslflnqkh
           ---------- ---------- ---------- ---------- ----------
           -----mrill iavlfllmpk snaeipgcdf fdtvdiskap rfsngsylye
           ---------- ---------- ---------- ------klpt qpqfingtfn
           ---------- ---------- ---------- ---------- ----------
           gikkwvpkvf lpaknqiytd vgnapvhmkf lenkrpenck vtayttdqil
           kmllsasili yfllnlqsss aeiadcsfyd tvdisegqrl sngsylyegl
           flladtiire rnvvqkvkni llsvrvletk tihgsvvfpd sdqwplssdr
           vtaatttkdr lisivetdsp agshmdpsta mtttsitata tatpaatata
           lvktlgahfa agqnakkcsc callisllcv lllslnplpv tshvtsagss
           gvqtvnyaeq gvqalmssnl svfyvnpeca nitgiaiyaa gaadrtsass
           ---------- ---------- ---------- ---------- ----------
           dipncdffdt vqlreseklc ngsyryedvv ipakltgkyd yeidydgdrv
           -----mvspl iilliiwlsv gaksveiasi nhpcayahtv nitdglrmkd
           ---------- ---------- ---------- ---------- ----------
           aqgqqqelfs srdanvvllt ngtmkvherg lfiepsrycv dqgvalvcld
           dnaflladti lrerhvvqkv knillsirvl etrnfvknev fpdssqerwq
           digvqalitg nisvffanpe cdritglaif sapgdqrkts asgfwyrfir
           ---------- -------msp tmpmlvvall tmlelatlav gsvsssvpav
           glnkwvpkvf lpakkqiytd vgnapvhmkf lenkrpegck viaystdqil
           seddfsgytl rylymnqsle dllaesdlei gsfipqhvie gldelntafr
           ---------- ---------- ---------- ---------- ----------
           llimlatagi aaaeipgcdy fdtvdlsqse rlpngsyqye kliipaslvg
           iisspiiffd ntlncsdhra lveytlssgk vhfhnnsliw kdgtnslpss
           ladtilrerh vvqkvknill sirvletrnf vknevfpdss qerwqvsndq
           lrllpgspfg vyamgeewny herngihikc sffdtvnltg ypsfpngsyn
           ---------- ---------- ---------- ---------- ----------
           ----mwvvlv wfilistrst apaaasasph gefpcayadt vnitdglrlk
           ---------- ---------- ---------- ---------- ----------
           ---------- ---------- ---------- ---------- ----------
           taqfvtigcl lamtqgihee arhpcafidt vnitgsynmg sslnnsyvhn
           ---------- ---------- ---------- ---------- ----------
           liensegglv rivfvafdrl eqilrpqfsn iqqqqhgsgg agpssgrvep
           nlgvhamlss nlsvfyvnpe ceritgiaiy saaapdrkqa vsqfwfrfly
           ipgipfgtyv maerdhyhti ddpnvpcnfy dtvnltghrl fpngsydyyg
           nlncfdelgq qfktdsilek rrgtilfktp rlillvvdpl iaadedenei
           nllyfilnpl ianisgiamf knnndtelpy slkgafrneh yrflqsnhqi
           crkdqtteif rsrganvmlf pngtlyvrer almvqpsdyc vdwevavvcl
           ---------- ---mpataat isvmavtaia itflavmvgr tdatttspvr
           ---------- ---------- -mkinakyvc allalfsvkh iscdslpcdf
           ---------- ---------- ---------- ---------- -----milip
           klillvadpq iddisgiall rkndtedgdf dsydtrlltv deseqdlltl
           -----mllni laiilvfvis sqseavipgc dyfdtvdish ipklndsyay
           ---------- ---------- ---------- ---------- ----------
           ---------- ---------- ---------- ---------- ----------
           ---------- ---------- ---------- ---------- ----------
           ---------- ---------- ---------- ---------- ----------
           ---------- ---------- ---------- ---------- ----------
           ---------- ---------- ---------- ---------- ----------
           ---------- -----mhaar ivacllvlfg vrssvcslpc dfidsvnitd
           ---mmmcgev tqrvpsyrgm irprpaqrrq cwwwhsiall clgtlvlrig
           sgssgpspsa ptagtfesks mleptsshsl atgrvpllhd fdasttespg
           llvlristvi lvvlviqksy adilecdyfd tvdisaaqkl qngsylfegl
           ---------- ---------- -mkinakyvc allalfsvkh iscdslpcdf
           ---------- ---------- ---------- ------maki rtcgflsvvh
           eqgtmllrkp rfvllvadpd eanvtgmali rtnttedhdf dsydvrlltm
           ---------- ---------- ---------- ---------- ----------
           ---------- --mqscllsa tlqpkpqvkp rtavryqtnr dqtiyvpqkf
           ---------- ---------- ---------- ---------- ----------
           psspttssss ssrklmalll vqllatlavg svatstapqk nsnpyavrin
           ---------- ---------- ---------- ---------- ----------
           ---------- ---------- ---------- ---------- ----------
           ---------- ---------- ---------- ---------- -mklqllgtf

           gefdykelmd gskvptefpn lrgcickvrp ciriccarkn ilsngecsdg
           ---------- ---------- ---------- ---------- ----------
           ---------- ---------- ---------- ---------- ----------
           tviprhfvav ydfviengir ipasrhlrac vcktkpcvri cclrgeiydl
           ielpraalid nsegglvriv faafdrlesi lkpsydhfdl kssrsyvrnt
           tgtetpevkv lqkqvqptdc sqreksrnqp vassssrlrk ccplgenldf
           gllipahlta eydyklladd skekvashvr gcachlrpci rfccpqyqkm
           vecvyryqnd takgdakdsg deelmlatft tvpryleqav lnegtidmqd
           lmgngslfls qkhslvsspe ycvdekvalv cardngmdsl qapekttsvw
           svpvqspvdn pldpadcsqr ekyrkqpvat pssrlrkccp hgenlniyre
           nmshfemlhl sdneediram knlesavfip eklwtqlkrk gasylvfkvy
           qlgdrpgqaa lcrpgephgp fqveaiyaaf yelciedlee pvppplgvay
           yaecvfryqn vtydtddpsf slgpatdyds dlpenfspvp rylenaamne
           ggtvdaqsni hhdgikyepk hyalisydya gfdtrvevpv aytrgcicql
           pnlvlvnkcc ekfeihvnnt cqqvnqtdyf epmftsysgd qnrpvahfkf
           sagniihnni lykpkyfrti dydyehfsrk kfvaeyirgc pcavrlcirm
           ---------- ---------- ---------- ---------- ----------
           ---------- ---------- ----msdqig npnatfsgsg sgsgtnvasi
           rqfgdgsitp iekhlracvc svrpciricc paknflangk cddglkeela
           vlvpvpdyci dekvalvcpe rptelpaadg tngggqmdsl qapektsvvl
           ---------- ---------- ---------- ---------t qlfcprrfdg
           gllipahlta eydyklladd skekvashvr gcachlrpci rfccpqyqkm
           virmccppge sflfgdknrp vycapspgta wdsfqvqaii aqfylgcied
           ---------- ---------- ---------- ---------- ----------
           lmgngslfls qkhslvsspe ycvdekvalv cardngmdsl qapekttsvw
           lipahltaky efkllangdk eqvpshvrgc vcklrtcvrf ccphdhimdm
           ielprtalle nsegglvriv faafdrlesi lkpsydhfdl ksarsyvrnt
           selsrsdvln asieattavg mdtvktates glptvsgttl pswnssfnsa
           talssdpnlv lvnkccekfe ihvdhecqqv netdyfqpmf tsyggeqnrp
           gfwyrllyan esleslraer dlqtgtylpt qlweqlsqrg gsylvfkvya
           ---------- ---msndnnd dntdtisndn nnnnnsdniy nnnnnsssss
           svpkhirgcv cklktcirfc chhkklmagn lcsqdvyenl tyeytlditq
           gsysyagvvv pphlmaeysf kvidgveyra kkhlrgcvcl lkpcisfccp
           ---------- ---------- ---------- -mndsssasv esllalagag
           kdknndletp aaadgtgasa stddalrpas stapmlrlrk ccgkccyydt
           vsqdqielpk aaliensegg lvrivfvafd rleqilrpqs gnihhprdla
           fsedlakvke esnletaafl penlwrqvks rgatylifkv yahdalfvet
           qkfnpnavri nkccerfevm mdgkctvavn etawvpqftg rhgeqnvqve
           lmgngslfls qkhalisspe ycvdekvalv cardngmdsl qapektssvw
           tpddeeqdpd apdestttlp spvehpdppv spappplrvi itiyyndhaf
           ---------- ---------- ---------- -maeqstsns nssnnnnnni
           eydyeilekg hresvarhlr gcachlgtci rfcchrnlfl vdgerkcdgd
           kfcieaihds ddadldrgal peqkflvrac qemkicqkip cirrccaege
           ielpkaalie nsegglvriv fvafdrleqi lrpqssniqq prvdqnkleq
           yegviipshy vgtfdyiykd lvdridvtph vrgcicklkp ciniccpwgq
           ---------- ---------- ---------- ---------- ----------
           dgsysyagvl ippelmaeys fkvidgveyr aekhlrgcvc qlkpcitfcc
           ---------- ---------- ---------- ---------- ----------
           ---------- ---------- ---------- ---------- ----------
           wtviprelvt aydfiiengi rvpakrhlra cicklrpcvr fccpagqfyd
           ---------- ---------- ---------- ---------- ----------
           sqhrhldtdg iasanvaglg andgtfgssa gggastrstd agspsdagvt
           anenveklrr eqdletatyv peqlwkqlkq rgatylilki yghdglfvet
           tivpaelvgt ydyihsslte rievrehvrg cvckfkscln iccpwrqvfn
           imeenleiaa yvpaplleki smlnehigde ngtnqnvlri visvyfndni
           edfinepdlq fatyvpenll sqldtilnan niteitntiv vikvysndkl
           ndsqpinale dpdyaanplv qqeppkaslr lskccgkwgs yntqlqncdl
           vnkccekfev vydgkctvas tvnatvwkpe figrkgernv qvdnyrfiig
           idsinitdgm rdvlgnivhn nilykpkyyr tidydyedfs tkkfvneyir
           fkisvcpsat leipaavnmd eqhtsqdgdi qydrlkhadp ealmrhlyyd
           pnleiaafvp rsllekieql qlgmnenlnl ttnateplrv visiyfndhi
           eeliipahlt glytfrqlad gsqepvkshl racicklkpc irfccprnkm
           ---------- ---------- ---------- ---------- ----------
           ----madddl ralvdsldda sqedlakvia nfsvdmlqra saligaqqgs
           ---------- ---------- ---------- ---------- ----------
           ---------- ---------- ---------- -------msd hnhidsvnas
           ---------- ---------- ---------- ---------- ----------
           ---------- ---------- ---------- ---------- -------akh
           gerlpndeir hngviynkty yrvidydyqd fatkryvpny vrgclcavri
           dvaaaktpcp lvesvdisng venadgsiel dgvrygsnqy frdanstvrg
           tyvldgvarv aqlaleptvm dalpdsdteq vlgnlnssap wnltlasaaa
           lvpailtgey dfrilpddsk qkvarhirgc vcklkpcvrf ccphdhimdn
           idsinitdgm rdvlgnivhn nilykpkyyr tidydyedfs tkkfvneyir
           slvtvllcvi ivtgltdnsi skqlpceyrd svnissgtrd avgnivhngv
           ddseedtlai enleiasfip rtllnkmkql rpnntnpdvp frvvisvyfn
           ---------- --------kl ptqpeyvsrd asimrkccpp geslvsehsk
           cptrlwtvqm tggiisnsik psgqrttptt lirlqmdkiq phasgkrlvs
           ---------- ------mane tmpttptaaa iaaddgsggs pfgegnvtgi
           kccekfevmy dgkctvadti naskydcrwv yalwvpeftg rngeqnvqve
           mvstnggpst vaaavaaagt aaataaaaaa aaaagsastl stadatqlfi
           maeeelqafv esldgasaen ianaianfsl dmlqrasali gtqqphsgal
           lvlillqfqa vntdsnktee dscvksdddn sndeddlwhc ipiccprknm

           vkneikltml dltmqdillt dptlaelnmi pqynstelli lreqfqpcde
           -mcvklafly lvfcyvfrni nsvkiccnpq silykiygpn nlttynctdt
           ---------- ---------- ---------- ---------- ----------
           ekrqclvpva gvsslpshsh mevelgngsl rlvklqprfs ihvetpcehm
           ailsndsdvn ageiqqrlri lnskvisasl gkgrhiqlsq pitltlkhlk
           yrenqsdsmc dnavlnfept iisavlydnc iedleittel pieignpcns
           qkskcygdms edelnkhdpf vnvtlsdgsv vrrhfkedli vqsdlakpgc
           vdeeaasene lyatihsmtm etnqhsrnat semetlycpv nfdgylcwpr
           rccgpnfayd kenqtcvkln qshvnygari vqsahvdlsf rfpdcrehai
           nqsdsmcdng llsfeptiis avlfdncied levettldyd ignpcnssll
           trdslfvete eeikrrptsn visitipgln dtklpgklpf flrnakanet
           gnpcthehdm ltysqewhdl lyvvqngsll vtnghanscn lfdlycldvn
           gvidmrnvde elaekeelma tvvsatmatn qkenrlfcpl nfdgylcwpr
           rscvrlccpv gqwlasdgnt sacvdsdgpf kvrvnvssts gevqsvnlle
           viglpncgnk qmwpvldyvg sydklvlldd gklrhytnte deadeqrgvq
           ccpygtvffq rkcvptesql vvnvnttlyn snrssevvdl tqnqmygfly
           ---------- ---------- --------mn pryvcaflvv fgvrgisgds
           aesvaesgpd fdalraacet rlnasgqlag sggpgaeagt hcagtfdgwl
           rfkpyiyfty mdlqarvplt dmaiirdeff dcdemiyisd fnyfleevsi
           rccgsnfayd rgnrtcsklp rghelydsri vnspyvelsy gfpackehai
           wtcwesqpag tiaqnfcpnf vlgfdasrla yrichangsw fthpesgrew
           qkskcygdms edelnkhdpf vnvtlsdgsv vrrhfkedli vqsdlakpgc
           ledespplgm vygnpcaseg glirfgaeas dslyviqngs llvvnelaed
           ---------- ----mripyc nwtwdtilcw ppapagsvir qrcppghgid
           rccgpnfayd kenqtcvkln qshvnygari vqsahvdlsf rfpdcrehai
           gecyanmtte enelldpmln vtlddgsvvq rhykkelmvq wdlpkpcddm
           ailsndsdaa tgdmqqriri lnskvisasl gkgrhiqlsq pitlvlkhlk
           lannydncsa mfanythpqt glycnwtwds llcwpptpag nlarmncpag
           vkfkfvigip ncgsmqmwpi yhyagssdkl vllddgrlrh ytnaeneaee
           hdglfveraq qrsqrprsqv lsisipgfeg vqlpaplpfl lprvgvsgkg
           ssnvwsgsnl dainqsveln cllqqhietl tygnasdhcl tqfdsilcwp
           lngsvikkhv lndmvvqqdl plpcerhysl daetstydmw slyengslfr
           enlvfdakhw nctmphqvre sthveltyan rtvdqvrird rfvvrtelgc
           gdfagsgsgd gfppmilnet lrdlchqqnd tlflelscpp lfdsiscwpr
           vaktcsvltp aerssdsgql nlpnletgsy qttyelpdck gngtgyaiag
           nnkledegkv dtvprqrlln skvisaslgk grhiqlsqpi rmilrhlrtk
           slqrtrkprs kvisisipgl rsnylslplp fllrnenlrn pdskafsigs
           airyvigapd cgsmqkwpif hyeksedkli lfpdgklrhl ivdphartep
           rccgpnfayd qvnqtcvkld qshvsygaki vssahvdlsf rfpdckehvi
           retkngtiar pnskiisvsl pgygsrmpde ipiytremar elpsrcgyws
           nsgsssssty nsvaesgpdf dalraacnah lnsshpltgp hcagtfdgwl
           tskaiefdpi initlndgtq vrrhvlrdfi iqqdlpvpca shlyldaend
           myakgnfsty ckidgtdfkf egfqnlnina nfskpsdfgi vhglqcpkfr
           ddssstknea saaprqrlln skvisaslgk grhiqlsqpi rmilkhlrtk
           iynytecqkd tntkqkwpep linvtlnngs vqsvniyeqf vvqsfrpcte
           --msssttte asvdvselkr leclaklnes vesasdsdql fcrgtwdgwq
           ppdlvfnaes wnctkpkqer lishveltya nlsvaqvkis ehfvvrtelg
           ---------- ---------- ---------- ---------- ----------
           ---------- ------vpyc nwtwddvlcw pptpagkair qpcpsghgid
           leersclaaq eqlppppgqs hmavqlhngt qldielrslf svyeetpcdh
           ---------- ---------- ---------- ---------- ----------
           vvprlrllns kvisaslgkg rhiqlsqpir mvlrhlrtkn vsnptcvfwn
           apqrsrrprs kvlsisipgc egtqlpqplp fllrnenhrq pdtravnagc
           sevdgciidh sdnrtwpdpp mlnitfrnes tilvnmftqf aiqsfrpcpk
           fkettngtil rangkiisvt ipsyssdlpg eipifirdhd rnqtsscgyw
           fqsqanqtaq salgrvvsis lpghstqlpe dlpiafrnwq sdslkhnttt
           qpnhqaavdg llrlspqlpe gsyqtsyglp dcgqpggysi agdwqdakld
           lpdcgtkqkf niyeyhdsyd klilfpdgql rhlilrhhss mqgsvgsyld
           gcpcavrlcv rmccpqgtvm ydyqclptvn klevlvnttl fnvqrnfevv
           cmqdgsgrap sleqaalksy dtnqpqdlhd dqqqqlfcpr rfdgwtcwda
           frettngtis ranskiisvt ipgygsdlpg elpiflread anqssvcgfw
           mpnsrcsdgl tenlkrinpy lkitledgti gkyylltdmi vlryefryce
           ---------- ---------- ---------- ---gstvfcp rrfdgwscwe
           sggqlqnrtl qcqqqqqree eqaslealas ggkrilqcps sfdsvlcwpr
           ---------- ---------- ---------- ---------- ----------
           gsdplldlhn ldgigesvel qclvqehiea stygndsghc ltqfdsilcw
           ---------- ---------- ---------- ---------- ----mtsstt
           rykptrgtlq vtnprtipft alnvephirf ptklsssrvk ttsspqprns
           cvrlccgehe ylgkrcthtd dylpilvnvs ateavdlrnh slygflygkp
           cvclvrqclh iccpmgspeg ercppvalnv nfsmtpdgtv hdvrnlldsp
           tnfencsalf vnytlpqtgl ycnwtwdtll cwpptpagvl armncpggfh
           gvcydnmsde elaeldpfln vtlddgsvsr rhfknelivq wdlpmpcdgm
           gcpcavrlcv rmccpqgtvm ydyqclptvn klevlvnttl fnvqrnfevv
           vytsqnfali nydyvdydvr vdvanyyrgc icqvtkcvrl ccpigqwyls
           drffqeslge nsrgtngkiv svtvpgygse lperlpvfvr evdstrnssc
           hvscqkdaps sylpqpivaq fyrdciedle eelrldvryg npcpseggmv
           vadydelssf ppellgafen stefecllra hqdaqsetps ggcpvdfdri
           svenpslveg llalamnasg aercrlqqqa eellqdvacp sffdmvscwp
           svkyiigapd cgsmqkwpif hyeksedkli lfpdgkvrhl ildphardep
           nttldscalk yeefvipntv pycnwtwdsi lcwpptpanl tirqrcppah
           linrtleeqc rhqaelekhl ysnsssnvss nvnsdlhcpt sfdsvlcwpr
           manggcsfke hlfrtkldln irlddnstea lyfnnqtlli tsfwdidemm

           ivslkrdeyt ilkdgsillh tsaeilsndq yclypeiysd fpetiriinr
           leslnetdsa ytidllgtte tpqgyglvei ndtfgltnfp qcahigysnv
           ---------- ---------- ---------- ---------- --------mw
           kavtkgseyv hwtlhengti shrghifskh ycftpllhgn stwewqplac
           tenvtnptcv fwnyidhaws angcslestn rthsvcscnh ltnfailmdv
           sfqyedsedl ffvlqdgsll iidkngnesy tvqenycldq dksghmlafv
           prmyflnhel pgneftlfen gsllrhwdkv elskreycvq hlsfkddsir
           tpagtvlsqy cpdfvegfss kflahktcle ngtwyrhpvs nqtwsnytnc
           agifnpdnlh edtgsvsids gkifasheyc leqgldgktv yvfscvehlq
           yddkddvffv lqdgslliid kfgnesytvk ehycldidks ghlfaftcvt
           qfeggcgywn yetwlsdgis tsgggsleas shpvilchad hltqftfllg
           rdggaltayv cysearwnlg gdifrgqmla lalclifaip lllatayfyv
           tpagtvlsqy cpdfvegfnr kflahktcle ngswyrhpvs nqtwsnytnc
           epkfgvvhlk pcagmfpevl dewsvddfgs lqfmgesipq neyclnvens
           tdydedlaea qkprfydyeq gqycldkais pehkhslfah iclarkennw
           gkpcesvyql dpenspedew ifarngsiiy dsrlmtrnqf cfmqnnnsep
           lpcdfidsvn itdgvrdsag niihnnilyk pkyfrtidyd yehfsrkkfv
           cwpdtavgts ayelcpdfit gfdparyahk ecgldgewfk hpltnktwsn
           qifnkcgliv wfqdgkfwvt vdlfmekqdy clyrhnfdsd fpksmwiirh
           agafeesrlq eqtgsvttds gkifasgefc lehvrdddrt vyvftcaehf
           snytncidvd dmkfrrlvnd lyiggytisl vtlivslcds evhshthphq
           prmyflnhel pgneftlfen gsllrhwdkv elskreycvq hlsfkddsir
           ydifnsycld vdrdnrtlyg yvcpsefrig rdifkgqmma lalclvfaip
           tskfaerrcs aegrwegrgk daspnmlgwt nytpcyspev iqlfrklyag
           agifnpdnlh edtgsvsids gkifasheyc leqgldgktv yvfscvehlq
           fyldnrdimd eytlfengrl lrhydqvyld kseyclqhrt fgegnnnsir
           tenvsnptcv fwnyidhaws angcslestn rthsvcscnh ltnfailmdv
           yhgvdtrkfa nrkceldghw ggrpnetepn hagwtdygpc ykpevirlmq
           rhgiqsdyee diagsleply hdydkglyci dkatsstgee nvlfanicla
           shcgywnygs wlsdgvstcg dhyegpnvlc eaqhltqfsf liggsftqhs
           rtargtlavl qcmdelqgih ydssknatrf chlngswaqy tnydacahlp
           hfdqrylskq efclqpnpts tgknysliva fnciqkpsmk maygrfecvr
           rnkfvdkkhd nfwqwdlfen gtlrrdnrlw stdeycfspl ehnpeqwelt
           tppattavlp cfsefkgvqy datqnatryc nidgtwnsfa nydackhlel
           dwheatlnrs sgslqlshtn ltaaqfcleh tqragevkii actqhfaddh
           nvsnptcvfw nyidhawsed gchveysnat htvctcnhlt nfallvdsid
           gcgywnyetw stegvstess sdllkdaiie chtnhltqfa flvggsyran
           edewdqlyaa glhseapfqy dyeqgqycmd kvvasneqqs dglyatvcsp
           agifkpdnlq edtgsvtids gkifasheyc leqgldgktv yvfscsehlq
           feadnatefg hwsydecrll nasdrgvslc gcfhltsfsr ltqdiqmvet
           cwpdtrages ayelcpgfit gfdptryahk ecgddgewfk hpltnrtwsn
           eshqwtlfen gvlrrqfdda elskqayclq phkigtedsd eqytlvphnc
           ldpdnfpdds htinpsngsl iihntfktyt ntqycvervr pnqklytflc
           nvsnptcvfw nyidhawsed gcyveytnat htvcmcnhlt nfallidaid
           mfslvpevns ydtfqlyeng tlfreddqhy ifknefclvp tsindtdlyy
           cwpdtaagri ayapcpefvf gfdttrfahk acdeqgewfr hpetnrtwsn
           crnkfvdkkh dtfwqwdlhe ngsllrdgrl wstdeycftp lehkdawqlt
           ---------- ---------- ---mderilg tekinsiesv cpppdsrdhl
           tskfaerrcs aegrwegrpg ttptplgwtn ytpcyspevi qlfrklysgt
           mkaytkdnty lnwtlhengs iihrdylfsk hycfspllig nsswswqpla
           ---------- ---------- ---------- ----mkfphl efrsvnhlpp
           yidhawsedg chveytnsth tvcmcnhltn fallvdavdn etqlsllshl
           gcgywnyqtw vsdgittssg tdmlrdpivv cqtrhltqfs ylvggsyrsn
           mfslqpetnn wddyllfeng smlrvddkll irknefcmvp tyvnesdmfy
           nfepddnevm pkwsfggckf ahqhegimlc kcshltpfsr lcmdiqhies
           dmcsywnfes wasdgirqes nrsdissdiv lcqvshltpf aylvgfnftv
           rntamlqlph knlsagqycl ehtqregevk iiacqhlfss aagagihdgs
           edyidagdsn vpllqydyeq glycmdraig iageaggelm egliakvcsp
           dltensmygf lygkpcesvy elnraddiws farvsekvvs sgiskrvsel
           qpagtvaeny cpnfvlgfda nrlafrvcnt ngswfvhpes grewsnytnc
           dfepngdgve gskwsfrgct laeqvddval crcshltsfs rlcsdvqive
           kvvsvqedqy klyengsfmi kpdvnwtlsk qwyclhprle dpnsiwileh
           ptlagtvaen wcpkfvlgfd prrlayrtch engswfvhph sgrewsnytn
           tnagslavlp cfeefkgvhy dttdnatrfc fpngtwdhys dydrchqnsg
           ---------- ---------- ---------- ---------- -mnisapevs
           prtargtlav lqcmdelqgi hydssknatr fchangtwek ytnydacahl
           tdatdsefdq rklqclemln atteftttrs gefahkdcde dgewfrhplt
           malstttdas vdeiaqkrle cletlnetvd ttisgfahkv csengewfrh
           ceqvyellpe espadewsia rngsliiade lliqrnqycl aprqnngfas
           nyhllyfnpe csgalltlyg deyivrsdgl laygastydy rhyclqadep
           gvdtrkfair kceldgrwgs rpnatevnpp gwtdygpcyk peiirlmqqm
           fyldnreeqd kytlfengtf frhfdrvtlr kreyclqhlt fadgnatsir
           dltensmygf lygkpcesvy elnraddiws farvsekvvs sgiskrvsel
           dgestgcvdk sedfpakila nvtttnetkl vniierkiyg fvpqkpcpal
           efwkflrndg ddtsrwspig cessgkwnnv nlckcshmts fsrifldpfg
           sfgahtndtl yviqngsllv iyggkdydvy dtycldydrt dgallayvcp
           lcwpktdpgt wavlpcfeef kgvhydvtqn atrychpngr wdnyshyaac
           rtppgtlavl pcfaelkgvq ydssqnatrf cnvdgtwdny tdydrcehle
           edewnhlyva gihteapfqy dyeqgqycld kalssnekqp egifatvcsp
           gidtskfaer rcsaegqweg kpgspptlhg wtnytpcysp eviqlfrkly
           tkasswavls cfeefkgvhy dttenatryc hangtwnhys nysrchqqsg
           glrrdeytly kngtiyihsd qsiqtkeeyc fyphqiysdf petiwiishk

           rcyrnvmpgi aqls------ -----VISVV GFILTLAVYL SVEKL---R-
           sllteisftv fans------ ---------- ---------- ----------
           viakgitisg ldqa------ ---------- ---------- ----------
           apeklyfvlg vrew-----T YAICLLIAIL SMFIVLMVYL MCSEMRNSF-
           vdehqhslft mfdg-NMRIF IYISIGICVV FIVIALLTLK LFVFVKSAR-
           citqveevsk akii-----I VAIMMLISMP CLLLVSYLHL TLKLLRNLH-
           iaphfcplss ehsr----TW KTVAIVISLI CIILTISVYL YVEKLRNLH-
           vdyddfqfrq fvne-----L YVKGYALSLL ALIISIVIFL GFKSLRCTR-
           pdsvlvenkd lrfa-----L YSAGLLISVI FLAATLATYL VTSQHHVLH-
           qveeqiafak vvfv------ -AVLMLISMP CLLLVSYLHM TLRLLRNLH-
           vskmqagldt neddHSLDVI TNVGLTLSLL GLLMIFITAA VFKSFRTLAs
           aiprfndihg kals------ ---------- ---------- ----------
           vdyedlefrq fine-----L YVKGYALSLL ALLISIIIFL GFKSLRCTR-
           sgepalyfcp ithe-AASVT MKIGIIISIP FLLATLLIYA CLPELRN---
           ndsnfllrki lnpl------ ---FHGISLI ILLIIAIIYF ILPTLSRDLv
           vipyicfepe edfk---YAL YPIGMLLSVP FLLITLFVYA CIPELRNMH-
           aeyirgcpca vrlc------ ---------- ---------- ----------
           yttcvnledl nwrh-TVNLI SEVGYGTSLL AILLSLAILG YFKSLKCAR-
           rctshispgs leil------ -----IITMI CFVLTIAVYL YIKKLRNVT-
           qpasvpiakq dgrl----VL YSAGLLISTI FLAATLATGL LVSQHHVLH-
           lvhipgaelr lldp------ ---------- ---------- ----------
           iaphfcplss ehsr----TW KTVAIVISLI CIILTISVYL YVEKLRNLH-
           lllataffyv aipe------ ---------- ---------- --------F-
           gsngeadiki diae-RTRTL EIVGFSLSLA ALIISLVIFC RFRSLHNNR-
           pdsvlvenkd lrfa-----L YSAGLLISVI FLAATLATYL VTSQHHVLH-
           iiphnclilp srtg------ QTVVMITSLI CLVLTIAVYL CVKKLMNLE-
           vdehqhslft mfdg-NMRIF IYISVAICVV FIIIALLTLK LFVFVKSAR-
           eikdvnlyid iaqr--TRTL EIIGLCLSLL ALIISLVIFC AFRSLRNNR-
           rkeikwsdsn fllr---KIL NPIFHGISLV ILLVIAIIYF ILPTLRDLV-
           veesdvqlea aheq-LLDLI TQVGCGLSLF GLLFIFLTAA LVEKWRSQAs
           aetetvpefe tive-LPTII YYIGYALSLV SLTLALIVFA YYKELRCLR-
           ksrlsnasip vkfs------ -------SVF FMVITIAAYL WLRSLHGKCc
           plncerfqtg yrvw------ --IYAICSII AIIINIFILS LLGSVRDAR-
           pssdptlesf ielp---IVI YFVGYTISLL ALFCAVTVLV YFKELRCLR-
           nnvsyggang nlqk----AV LDVGIIISII FLAATLVAGY MLPAVHHAL-
           etqlsllsii dddi------ ---------- ---------- ----------
           dlgeeilitp inek-VLDII SIVGCSLSLL GILGIFLTAA LFKSWRSQAs
           ekairwtdsd fllr---KII NPICHGIAMI ILLLVAIVYF VLPTLRDLV-
           pdsvpiknqd vrfa-----L YAAGLLVSVI FLGATLATYL VTSQHHVLH-
           vgvsqkliad qgtl-ALDII TAIGCSMSLL GVMGIFATAA LFPSWRVKAs
           yttcvnlddl arnh-NVNLI YEVGYSISLL AILLSLGILS YFKSLKCAR-
           aieppsqwli ntlr------ -----MISIV CLFLTICVYL YLPKLRNLH-
           fdnkvvtgdr irfk-----M YPIGLLISCC FYALTLIVYI SIAKLRNLP-
           etqlsllsii dddi------ ---------- ---------- ----------
           tinpancdmf hent-TVKII NGFAMLFSIP FMLLTIAVYL LIPELRNQHk
           yttcvniddf twsr-QINTI YETGYSISLI ALILSLGILS YFRSLKCAR-
           plncerfqrg yrvw------ --IYAICSII AILINIFVLS LLSSINEAR-
           lgdpecvisl iksg------ ---------- ---------- ----------
           ggndeadiki diae-RTRTL EIVGFSLSLI ALIISLVIFC RFRSLRNNR-
           capeklrfvl gvre----WT YAVCLLICII SMFIVLIVHL LCSDMRNSF-
           livhfreemg saqt------ ---------- ---------- ----------
           ddslllyigi avlv------ ---------- ---A------ ----------
           dlgdevlvtp iner-VLDII SIVGCCLSLF GVLGIFLTAL LFKSWRSQAs
           tihpancdmq ddhs-TVKII NSYAMMFSIP FMMLTIAVYL LIPELRNQHg
           dnvlqkfige rnif-TLDVI TFIGSALSLM GVFGIFITAF LFPTWRQTAh
           eesdeanvrp nhgq-ALDII TVTGCTLSLL GISGIFITAA IFSSWRQKPs
           iggtieqang qnlq---KAV LTGGILVSIV FLSATLVAGF LLPAVHH---
           keethwtdsd vmlr---KII NPICHGIAMI ILLVVAIIYF VLPTLRDLV-
           hvicrlfvff fsip------ --AGMLLSVP FLLVTFFVYA CIPELRNMH-
           vdledmkfrr lvnd-----L YIGGYTISLV TLIVSLCVFF SFRTLKCTR-
           nvsvyqvfvg qqnnMVLTVI SAIGCALSLL GVAMIFITAI LFPSWRTTAn
           vyipksmpav pqvg------ -----TISMV GCILTIAVYL YIKKLRNLL-
           cidtedmqlr rlvn----DI YIGGYTVSFL TLIISLCIFH SFRTLKCTR-
           sipvvpdfsp nvel--PAII YAGGYFLSFA TLVVALIIFL SFKDLRCLR-
           sdlrptslek sqei------ ---------- ---------- ----------
           papesvpefe vive-LPTII YYIGYTLSLV SLSLALIVFA YFKELRCLR-
           nrtwsnyttc vnld------ ---------- ---------- ----------
           petnrswsny ttci------ ---------- ---------- ----------
           glvcfttnee fkyn-----L YPVGMLLSVP FLLLTFFVYA CIPDLRNMH-
           talagycetv dvla--MHRM YSIGIILSLP FLVATFVVYA LLPEMQNIP-
           gskdfdayid iarr--TRTL EIVGLCLSLF ALIVSLLIFC TFRSLRNNR-
           iaphnclivp sitg------ QTVVMISSLI CMVLTIAVYL FVKKLQNLH-
           hvicrlfvff fsip------ --AGMLLSVP FLLVTFFVYA CIPELRNMH-
           miedieewal ddlf----LF QISGLILSIP FLVATLLIYA WIPELRN---
           akaleknhpn aeri--LDTI TLVGCLLSLF GIMGIFITAI VFRWNDLFN-
           sevrvmvdvv kgql----FL LTICLIVAIP ALLVTALLYI IVPKLHDLHg
           hhvnepppdi veis---SII YYTGYILSLV ALSLAVIVFV YFKDLRCLR-
           qppplpsfep eiel--PTLI YFVGYSISLA ALVLAVAVLV YFKDLRCLR-
           ekairwtdtd fllr---KII NPICHGMAIA ILLVVAIIYF VLPTLSFYIt
           asgsddeanf diae-RTRTL ETVGFSLSLI ALIVSLVIFC KFRGLRNNR-
           svadvpefsa svdl--PAII YAGGYFISFA TLVVALIIFL GFKDLRCLR-
           fssiespgaf elas------ ------GSII CYIIIFGIYL FVKELRNDF-

           NLLGKCLICS LFSMFMEYFI WTMDYFRLLQ ----SICSAA GYMKYFFSMS
           ---------- -----C---- ---------- ---------- ----------
           ---------- ---------- ---------- ---------- ----------
           YGVAIKAYAI CMILGYALLA YLT-LHNPAN -LSNAACRIL PSLALMNLVL
           TSIYTSIYLC LLAIELLFLL GIEQTETSIF ------CGFI TIFLHCAILS
           ---GWSLALM SLCLACGYFV HIVHIYGIPS ------GGFI GYVIQFFILS
           GKCFICYLAS LFLGYFFLVL NVWKYSSGF- ------CVTA GFLGYFSVIA
           IRIHVHLFGS LACTCIAWIL WYRLVVEQTD QIAEPWCIAL HLVVHYFMLV
           WRCQTHYVAC LLIGDLF--- ---------- ---------- ----------
           G---LSLSLM SLCLASGYFV HVVHIYGIPN ------QGFI GYVIQFCILS
           TKILLNLCAA LGLQLLFFLI LQSHLLEQLE QSESERCTLV GAVMQYLLLV
           --------LN CVNFAIALLL EQHRTKGNGS ---TDDTIVL ANYAEYFILA
           IRIHVHLFAS LACTCVAWIL WYRLVVERSE TIAEPLCIGL HLVVHYFMLV
           --IHGKSLIC YVFSLTAYLV ILH-LNMGWD ----FICKLV GYMFYFWVLV
           GNIVTTIAMC LMVSQAADLV CIFTDFTNHV -----SFIVA DIILCFSLLA
           GKSLMCYVLG LTVGYTALSL VQMRLFAAET ----TPCVVA GYTLYFFFMV
           ---------- ---------- ---------- ---------- ----------
           ITLHMNLFAS FAANNSLWLV WYLLVMPNSE LLHQPMCVAL HITLHYFLLS
           GKCIVCCIVS RFIQCLIMIL DHLNLLNGI- ------CSPA GYSSHFFRMA
           WRCQTHYVAC LLVGDLLLAI TQLSG-NSIT ---GPACTLI AISMHFFFLA
           ---------- ------VVQV RRRRSRCNQQ E--RNWCIAL HILLHYLMLV
           GKCFICYLAS LFLGYFFLVL NVWKYSSGF- ------CVTA GFLGYFSVMA
           NDIHKALTLN CINFAIALLL ESIFQHQSHG NGSTDDTIVM ANYAEYFILA
           TRIHKNLFVA MVIQVIIRLT LQVIIRNGGK ---RYLCEAS YILLEYARTS
           WRCQTHYVAC LLIGDLF--- ---------- ---------- ----------
           GKCFICYMMC LFFGYLFLLL DLWELSLDF- ------CKAA GFLGYFFVMA
           TSIYSSIYIC LLAIELLFLL GIEQTETSIF ------CGFI TVFLHCAILS
           TKIHKNLFIA MVLQVIVRLT LLDQFRRGIQ -YNSYLCEAS YVLLEYARTA
           GNIVTTIAMC LMVSQAADLV RIFELTSHVS ------FIVA DIILCFSLLA
           TKVLLHLCLA LALQLLLFGY LAEQFPLKQS ---WNRCLIS GAALQYSVLV
           NTIHANLFFT YIMSALFWIL LLS-VQISVR -SGLSSCIAL VTLFHFFTLT
           NLYFICLAIT F-------LL NVISLFGIFE -LKTPICYLT GYAGYFTVMA
           KSHYGQLIIY YLLSMIVSLL VYLALKNPMK -LSHVACRNI GFLAYFCIML
           NTIHVNLFVT YIMSSSLWII ISQQLAAKQG ----LVCIFL VTLFHYFSTT
           HW-RCQIYYV FCLLVGKILL AIEELSTSLE -PGTASCLLI AIGMQFFFLS
           ---------- ---------- ---------- ---------- ----------
           TKVLLHLCLA MCLQMMLFFL NTDDVSEALV VNGNTVCVAL GAAMQYSILV
           GNIVTSITVC LIISQAADLV RIFTEFSNHV -----SFVVA DSFFYISMLA
           WRCQTHYVAC LLIGDLF--- ---------- ---------- ----------
           SKILLQLSCA IAIEMIIIFL EGPDIDQNRI --SQIECALL GGIFHYIILV
           ITLHMNLFSS FAANSSLWLI WYLVVVPNSE LVQLSPCVAL HIILHYFLLT
           GLCFTCYMIC LMMSFALLLG DSWKEGWSK- ----SLCQVN GYLGYFFVMA
           GKILICLVSS LFAAYLGIAL GQLRPTSNDD -----ICFLS GFFVYFCLMA
           ---------- ---------- ---------- ---------- ----------
           SLVLVGLTVG YSLLCCLLLV --EGIDPLSL -----SCKMF GYTTYFFFMS
           ITLHMNLFAS FATNNTLWLL WYRMVLADPE VLSHNGCITL HLVLHYFLIT
           RSHYGQLIIY YLLSAIYCLL VYLTLKNPM- NLSHEACRNI GFLAYFCIML
           ---------- ---------- ---------- ---------- ----------
           TRIHKNLFVA MVIQVIIRLT LQAIIRSGSK ---GYLCEAS YILLEYARTC
           YGVAIKSYTT CVIFGYALLA HLT-LHDPAN -LSTAACRII PSFALLFLVL
           ---------- ---------- ---------- ---------- ----------
           ---------- ---------- ---------- ---------- ----------
           TKVLMHLCLA MMLQMVLVFI NTDDISEQLV VHGDNVCVLL GAAMQYTILV
           KSLVCYLIGL SVGYSSLCYV QLYQVDATGV -----TCKVF GYTAYFFFMG
           SKILLQLSLA ITFELIIIFL DGPDINYNDQ -SGRIQCTLL GGSFHYIILV
           SKVLLQLSAA IALQMIICFI NTEEYSLHLI -INKIICVAI GALLHYSVLV
           -ALHWRCQIC YVLLFGKILL AIEELSSSLQ -PGSAACHTL AITMQFFFLA
           GNMVTTITMC LIVSQAADLV RIFTEFSNHV -----SFLIA DLFFYVSLLG
           GKSLMCYVLG LAAGYTVLSL VQMGLFEGSS ----LHCKVS GYLVYFWFMV
           IRIHINLFIS LALSCIFWLV WYKLVVEQPE -VTHNWCISL HILLHYLMLV
           ANILLQLSFA IAFEMIIFTF DGPDIDYSRP -DTKIGCTLL GASFHYIILV
           GKCFICYVFC KFVQYLIWAG GDLNLWNNI- ------CSLA GYTNYFFALA
           IRIHIHLFTS LALSCLFWIV WYKFVVEDPD VLNAGWCVGL HILLHYLMLV
           NTIHANLFLT YITSALLWIL TLFLQVITT- ESSQAGCITL VIMFQYFYLT
           ---------- ---------- ---------- ---------- ----------
           NTIHANLFFT YIMSALFWIL LLS-VQISIR -SGVGSCIAL ITLFHFFTLT
           ---------- ---------- ---------- ---KASCITL HLVLHYFLIT
           ---------- ---------- ---------- ---NAGCITL HLVLHYFLLT
           GKSLMCYVLG LSVGYTVLSM VQLRVFPGLS ----ASCVIS GYIVYFSFMV
           GKSLMCYVAC LTVGYLLLAL MRFSVYSYRS ----GWCVAT GYLVYAALLA
           TKIHKNLFVA MVLQVIIRLT LLDQFRRGNK EA-AYLCEAS YVLLEYARTA
           GKCFICYMVC LFMGYLFLLL DLWQISISF- ------CKPA GFLGYFFVMA
           GKSLMCYVLG LAAGYTVLSL VQMGLFEGSS ----LHCKVS GYLVYFWFMV
           --IHGKSLIC FALTNAYIVL LLMHFGSNII -----ACETQ GYLLYFFVLV
           TKILLNLSFA VAIELIVFFI GYF--KRPDD ---DMWCAVQ GASIHYTILV
           RALAMN-CVN FAIALLECFF QYRNRGKRML -----MDMVL ENYAEYFILA
           NTIHANLFIT YILSALLWII ILTLQLSSGS STGMTSCVIF VTLLHYFTLT
           NTIHVNLFLT YIMSSSLWIL ILSQITVKLE ---VAGCIFL VTLFHYFSTT
           PSIVTSITVC LIISQAADLV RIFTEFSSHV -----SFVVA DSFFYISLLA
           TRIHKNLFVA MVIQVVIRLI DQAIIRSGGK KGNEFLCEAS YVLLEYARTC
           NTIHANLFLT YITSALLWIL TLFLQVITT- ESSQAGCITL VIMFQYFYLT
           GKCVMSCVFC LFLDYLIWLM DELRLLDDF- ------CSLT GYIMFFFDFA

           SYLWFSVVSF HLWELFTSL- ---NRHEQYR FLIYNTFVWC TAAIPTVVIF
           ---------- ---------- ---------- ---------- ----------
           ---------- ---------- ---------- ---------- ----------
           SFYILSFIAF KLYLSFYGV- ---VFTKLMF WLIFVAVGWS F---FVGFSY
           GTAWFCYEAF HSYSTLTSDe lllEVDQTPK VNCYYLLSYG LSLSVVAISL
           FFFWFFCICC NVLLNIWYK- ---LPRYVQF NKMWTIVNFG VAFAIVGPAI
           AFFWLSVISL TLWNSFSGNs slnRFLPQNR FLSYNLYAWG MALLLTAITY
           NYFWMFCEGL HLHLVLVVV- ---FVKDTIV MRWFKLLSWL SPLVFVLPYG
           ---------- ---------- ---------- ---------- ----------
           YFFWYLCICF NVLLNVWYKl pcsKSWATFN FACYAVFAFS GPATIVALTV
           VFSWMFIIGF LQYQRYVRVi --gVNHPRHY ILMSAVAAWT LPLIPTLLVV
           TFFWLLVNCM ---------- ---------- ---------- ----------
           NYFWMFCEGL HLHLVLVVV- ---FVKDTIV MRWFIVISWF SPIPIAIVYG
           SFFWLNVMCF DIFWTFSSGv --vIKNERRR FWYYSLYAWG SAVALTCMLL
           AFFWLNSFGY YIWKTFRSRn vflRVTDGRK YCYYSFYAWG CTATMAVLAV
           SFFWLNVMSF DIYWTFSGNr -gaKSTERKK FCLYSLYAWG CPVLLAVLAF
           ---------- ---------- ---------- ---------- ----------
           NYSWMLCEGF YLHTVLVAA- ---FISEKRL VKWLIAFGWG SPAIVIFVYS
           SNLWLSVISY HTWKVLTSL- --nRVDPNYR FLRYNAFVWS TAAIMTGSIY
           AFFWLNTMCF NIFRDLRPTs -leKSQEICR LRIYEVYAWG GPLVFAGVAA
           NYFWMFCEGL QLHLVLVIR- ---CCIYS-N FQWKLNITER RPSFLGGNEN
           AFFWLSVIGI HLRIKFSLAs nlhRLLPENP FRAYNLYAWG IPLIMTAITY
           TFFWLLVNCM NAWYFLPNGi qvrVKGEKRT FLLYTTFAQF VPLGIILLHS
           MFMWMFIEGL YLHNVVTVT- ---VFQGRFP HALYAFVGWG GPVALAAIWA
           ---------- ---------- ---------- ---------- ----------
           AFFWLSIISR HYWKCLTNPc asmNIRSERA FLLYSCFAWA MPLALTGVTY
           GTAWFCYEAF HSYSTLTSDe lllEVDQTPK VNCYYLLSYG LSLSVVAISL
           MFMWMFIEGL YLHNMVTVA- ---VFQGSFP LIFFSLLGWG MPVVMTFVWV
           AFFWLNSFGF YIWKTFRSRn vflRVTDGRK YCYYSAYAWG CTATMAALAV
           IFSWMLIIAF LQFQRYVTVi --gVARPSHY ILISALVAWT LPLLPTFLVV
           NFFWMLVEGL YLYMLVVKT- ---FSGDNIR FNIYASIGWG GPALFVVTWA
           TFLWLSVISF DVWRRFAMRk fvfYKNKRSS FFNYNIIVWS SAGLLTCIIF
           SFVFLAICSL DFLLKFKQKa vssVRRLSLA LAVLAVIGLR FLVSLAQ---
           NFFWMLVEGL YLYMLVVQT- ---FSGDYLR FWKYSIIGWG GPLIFVGAWA
           AFFWLNTMCF NIWWTFRDFr pleRNQESIR LRLYSVYAWG LPLLICAIAA
           ---------- ---------- ---------- ---------- ----------
           LFSWMLIIAF LQFQRYVTVi --gIERPPRY ILKAAIVAWL LPLVPTLLVA
           AFFWLNSMGY YIWKTFRARn vflRVTDGRK YCWYSAYAWG ATGCMAGVAI
           ---------- ---------- ---------- ---------- ----------
           TFMWMLITAY LQFMRYVKVl --gQLRPAHF ILKATVCCWG GPLLIVALFL
           NYSWMLCEGF YLHTVLVAA- ---FISEKKL VKWLIAFGWC SPAIVICIYG
           SFLWLTVISY DLWKSFRTNs wvpRHTFNYR FLLYSLYAWG VATLLTIIVI
           AFSWMNITSF DIWKTFGSTk lscEKSDRRQ FIWYSCYGWG LPTLLTGITI
           ---------- ---------- ---------- ---------- ----------
           AFFWLNVISF DLWHNFRGTr ginRFQEKKR FLLYSLYSWG LALMFLIFTI
           NYAWMLCEGF YLHTVLVSA- ---FVSEKKL VKWLVVLGWT VPACVIVLYG
           SFVYLALCSL DFLLKFRLK- --aIKSWVRT LCYFVAIGCV AALRFLVSFA
           ---------- ---------- ---------- ---------- -PVIFVGAWA
           MFMWMFIEGL YLHNVVTVT- ---VFQGRFP HTLYAMVGWG GPVALTAIWA
           SFYILSFIAF KLYVSFNGV- ---VFTKP-- -MFWLIFG-- -PIVLIAVAW
           ---------- ---------- ---------- ---------- ----------
           ---------- ---------- ---------- ---------- ----------
           LFCWMLIIAF LQFQRYVTVi --gVERPRRY ILKAALVAWL LPLLATLLVA
           AYMWLSVISF DLWHNFRGTr ginRFQEKKR FLFYSLYSWG IALVFLAFTY
           TFMWMLVIAY LQFLRYVKVl --gRLRPSRF ILKASLFSWG LPLVPVIVFT
           QFFWMILIAY LQFKRYVQVf --gGGRPNRF FMKATIFCWG VPLIPVVLVA
           AFFWLNTMCF NIWWTFRDFr pleRNQEALR RYLYSLYAWG GPLLITFVAA
           AFFWLNAMGY YIWKMFRTRn vflRVSDGRK YCWYSGYAWG CTGTMAAIAV
           SFFWLNVMSF DIY------- ---------- ---------- ----------
           NYFWMFCEGL HLHLVLVIV- ---FIKDAIA MRWFMTIGWI VPMGLISFYA
           TFMWMLVIAY LQFMRFVKVl --gRLRPSHC ILKATIISWG FPLIPVLIFA
           SHFWLSVMSH QIWKNLRLI- ---NRDESYH FLIYNIYGWG TPAIMTAITY
           NYFWMFCEGL HLHLVLVIVs igdIPRGREC HRATISQGWC RLLPFSVRFN
           NFFWMFVEGL YLYTLVVQT- ---FSSDNIS FIIYALIGWG CPAVCILVWS
           ---------- ---------- --------CR LRIYEVYAWG VPFVIAGVAA
           NFFWMLVEGL YLYMLVVKT- ---FSGDNLR FNIYASIGWG GPALFVVTWA
           NYAWMLCEGF YLHTVLVSA- ---FVSEKKL VNWLVVLGWT TPGIVIMAYG
           NYSWMLCEGF YLHTVLVSA- ---FVSEKKL LKWLLALGWG SPAFFIVLYG
           SFFWLNVMSF DIYWTFKGVt -gvRSSETKK FLLYSLYAWG CPILLVATAI
           SFFWLNVMAF DIFWTFGGSr --gRSSERRK FLYYSLYGWG APLVIVALVA
           MFMWMFIEGL YLHNMVTVA- ---VFQGSFP LKFFSRLGWC VPILMTTVWA
           AFFWLSVISL HLWNTFRGSs hanRFLFEHR FLAYNTYAWG MAVVLTGITV
           SFFWLNVMSF DIYWTFRGVr -gaKSTERKK FALYSLYAWG CPLLLITISL
           AFFWLNVMCF DIFWTFSSGv --vIKNERKR FLYYSLYAWG CPLILASLVI
           TFMWMLVIAH LQFMQFVKVl --gKLRPTHC VLKATIVSWG LPLAPVGFFF
           TFFWLLVN-- ---------- ---------- ---------- ----------
           NFFWMLVEGL YLYMLVVET- ---FSGDNLR FNMYAAIGWG K---------
           NFFWMLVEGL YLYMLVVQT- ---FSGDTLR FRKYAIIGWG GPLIFVGAWA
           AFFWLNSMGY YIWKTFRARn vflRVTDGRK YCWYSGYAWG ATATMASVAI
           MFMWMFIEGL YLHNVVTVT- ---VFQGRFP HKLYAIVGWG GPLILTVIWA
           NFFWMFVEGL YLYILVVQT- ---FSSENIS FVIYALIGWG CPALCILVWS
           NSVWFSIISY CIWKKITSV- ---VSQERDQ FVFYSTFAYG ISAIPLGIII

           SMN------- ---QMWENdp gfgcsVKD-W NSS----SWF YSHIPIVILN
           ---------- ---------- ---------- ---------- ----------
           ---------- ----TTLE-- -----IDCsW MRE-S-TVDW IFQGPVCAVL
           YGS------- --RLIFGG-- -----DTC-W FDPrNWSVMI YFYAPVFVAC
           VID------- --PSTYTQ-- -----NDYcV LMEaNALFYA TFVIPVLVFF
           LVTltvqglp gmP-SYFQ-- -----KGL-T ESI-RESQRY -FIPPVSTLL
           IAD------- ---QVVKNek lvgvgKNC-W IYTgDMTVMI YFYGPMLLII
           VAR------- -hLSVNDN-- -----EHC-W IND-S-LYLW IFSVPITLSL
           ---------- ---------- ---------- ---------- ----------
           QKGlp----- gmP-SYFL-- -----QGLsI RDS-QRYFIP PVSTILFLSF
           FLE------- --PGSYRPnn smdypILC-- YPS-GYGLSL GVILPIGLIT
           ---------- ---------- ---------- ---------- ----------
           LAR------- -hFSSPDN-- -----KHC-W ITD-S-LYLW IFSVPITLSL
           IIEktnllpe hlRPNIGI-- -----NRC-F INS-DKMIEF VFYLIILLLV
           FAHff----- ldADSYKK-- -----ENM-- RGE-QQTIGW IFFAPIACTI
           VMDntelvpe yyRPRMGK-- -----TRC-L LQE-NKYVEF LYYLPMLILV
           ---------- ---------- ---------- ---------- ----------
           MARg------ lgGTPEDN-- -----RHC-W MNQ-T-NYQN ILMVPVCISM
           IVN------- ---QIWENdp slvgfIRC-S VKDwHPSVWI YISGPSLALS
           ILDnlpdndt ylRPRFGE-- -----AKC-W FYG-NMEMLT YFFGPIGILL
           LSVyy----- eqAQTYSDsn rlsirFSC-W MNE-S-HAMW LLTIPVCFSL
           TAD------- ---QVVKNek lvgvgKNC-W IYTgDMTVMI YFYGPMLLLI
           ---------- ----HYGD-- -----ST--- ------SLKH YFFLPIIVII
           ITT------- --AHYIGQ-- -----QKCwW GYN-LTPYYW ILEGPRLAVV
           ---------- ---------- ---------- ---------- ----------
           LADn------ vvN----Nee wvgdeGHC-W IYTkSWSAMV YFYGPMVLLI
           VID------- --PSTYTQ-- -----NDYcV LMEaNALFYS TFVAPVLIFF
           QCT------- ---AIFMDt- ---alGDCmW NYN-LTPYYW ILEGPRLAVI
           FAHff----- ldAESYKQ-- -----EHM-- VGE-QETIGW IFFAPIACTI
           LLD------- --ADSFQP-- -----SQQ-Q LKG-NAALCL GVVLPIGLVT
           VAKglt---v nyN----Snv e-kydINCpW MEE-T-NVDW IFQGPVCTVL
           LVDq------ fvE----Tnl davgvFSC-W IFTnGWSATF YFYAPLAILI
           --Dskl--pk hfKPGMGE-- -----DYC-W FDVrTWGILI YYYGPIALLL
           IAKs------ fyP----Ydl mnkleIECsW MRE-S-HIDW IIQGPSCAVL
           FVDqlpeets mlRPGFGQ-- -----PFC-W FDNrSLTIFA YFYGPIGLLL
           ---------- ---------- ---------- ------KILI YISIAICIVI
           LID------- --PDSYVP-- -----SAA-Q LST-DTGICF GVVLPVTLIT
           FSHffldnar knSSIFED-- -----QDSgW LGI-A----- VFFTPIAFII
           ---------- ---------- ---------- ---------- ----------
           SLD------- -yTLYLKRdn ---lsDIC-Y PH--GRALWY GLLLPIGAII
           LARg------ lsGSREEN-- -----LHC-W MTD-T-DYNY ILIVPVCISI
           IVD------- ---MSWDGed egvavYNC-W VKAhDWSAAL YFHGPMALQI
           AFTksdilpd avRPNFGH-- -----GRC-W FTYfGSASLL FFSGPVGILF
           ---------- ---------- ---------- ------KILI YISIAICIVI
           LAQ------- ----EYTEwp digggQFC-W LDMtNWSAMF YFFGPIMAII
           VLR------- ---GTYGTde ---dvTLC-W MTE-S-SYGM VFIVPVCISM
           QDSdmp---k hfKPGIGE-- -----DYC-W FDVrLWGILI YYYVPIVLLL
           LTR------- --P-FYLTea tnkleIECsW MRE-S-HIDW IIQGPTCTVL
           VTT------- --AQYVGQ-- -----QKCwW GYN-LTPYYW ILEGPRLAVV
           SVYvgfs-yh gsRLVFGG-- -----DTC-W FDPrNWSIMI YFFAPVFVAC
           ---------- -----LEI-- ------DCsW MRE-S-VVDW IFQGPVCAVL
           ---------- ---------- ---------- ---------- ----------
           CIDpesy-vp taEQLATD-- -----TGI-C YPS-GYGLTF GIVLPVTLIT
           CAQqlt---n lpA----Nlk pigdgVYC-W LDMsNWAAMI YFYGPILAIV
           AVD------- --YTLYHKqd --nisDIC-Y PH--GVALYY GLLLPIAVII
           VLD------- --HDSFT--- ---------- ---------- ----------
           CVDqlpe-tt llRPGFGQ-- -----LYC-W FDNrNLSIFA YFYGPIGLLL
           FAHy------ flD----Lpg sfegqDNIsW LGI-A----- VFFTPIAFII
           ---------- ---------- ---------- ---------- ----------
           TFR------- -nNYTADT-- -----EHC-W MDE-S-HAMW LLTVPVFLSL
           SYD------- --NTLYHKrd --nisDIC-Y PH--GIALTY GLLLPIGLVL
           LVDw------ awE----Drp dgvglYRC-W INTyDWSAMI YLYGPMLILS
           SIRlif---p lfH----Rrh rltagKKV-F IKDiVAMRWF VTIGWILPMA
           IAKafa---p hlE----Neh fngleIDCaW MRE-S-HIDW IFKVPASLAL
           ILDnlpd-tv ylRPRFGE-- -----RTC-W FYG-DMEILT YFFGPVGILL
           VAKsltv-ty stPEKYE--- -----INCpW MQE-T-HVDW IYQGPVCAVL
           FLRgy----- agT-PEDT-- -----IEC-W MNE-S-VYDN VFKAPVCISM
           FLRg------ yaSPPNDT-- -----IEC-W MND-S-SFNK VFVGPVCISM
           IADytdilpi ylRPQFGT-- -----TRClF VENkLIEFLY -LYMPLLILV
           LLDntefihe smRPQIGA-- -----EQC-F VST-EMLIGF LMYLPMLLLV
           RCT------- ---VMYMDt- ---slGEClW NYN-LTPYYW ILEGPRLAVI
           LAD------- ---NIVENqd wvgheGHC-W IYTqAWSAML YFYGPMVFLI
           IFDhtelipt nfRPQIGV-- -----TRC-F IIE-NKYVEF YMYLPLLLLV
           IFEnteliqv hlRPGFGI-- -----NSC-W FYSySDKMVM YLYLPLLILI
           FQNndl---y lpKKNYTS-- -----DIC-F PHD-Q-AQFY GLLIPIALIL
           ---------- ---------- ---------- ---------- ----------
           CSR------- ---ASLEI-- -----ECS-W MRE-S-VVDW IFQGPVCAVL
           IAK------- ---PFFGSvs nskleIECsW MRE-S-HIDW IIQGPSCAVL
           FSHffldnak ksSSIFED-- ----qDNIgW LGI-A----- VFFTPIAFII
           IIT------- --AQYIRQ-- -----QKCwW GYN-LTPYYW ILEGPRLAAV
           IAKa------ -fASHLENdh fngleIECtW MRE-S-HIDW IFKGPASLAI
           SIN------- ---QFWEEdl rlvgfSRC-S VDDcKRSSWV YYFVPYAIMC

           SFNVIMFVLT AIYIWKVKKV KSFAQHDERN TtcefnvQTY IQFVRLFLIM
           ---------- ---------- ---------- ---------- ----------
           IINLVFLIRI MWVLITKLRS ANTVETRQYR K-------AS KALLVLIPLL
           AISGFFYVLS QIYIRDQPDI ETEKSFESIE K------NRF KSFWKYFGYT
           VAAIGYTFLS WIIMCRKSRT KEHTRLASVR F-------DI RCSFVFLLLL
           GLSFLAMVVA FFGFQRIKTR ANEDEK---- NsnqqkyEDV KKDAKCVALL
           VFNITMFVLT AFRIMKVKKA QNFTQQQKTT Nrl-sdkQTY ALFLRLFIIM
           LASFIFLINV LRVIVRKLHP QSAQPAPLAI R------KAV RATIILVPLF
           ---------- ---------- ---------- ---------- ----------
           LLNIISFFGF QRISGYAKAE KNIQE----R KclqqkyEDV KKDAKCVSLL
           VANAILVGYI SWSVYTALFK RDLIFKQLGL ---------- --FVLLFFLL
           ---------- ---------- ---------- ---------- ----------
           LASFIFLINV LRVIVRKLHP QSAQPAPLAI R------KAV RATIILVPLF
           VLNVYFFIVT AVRIIRIQRA TDAVLKQDSR RhsekdrYRF SLYLRLFVVM
           IVNIFFYVTT -RKLINRRTY GRIAHKLKAN F-------IM FSLMLLV--M
           FANVMFFVIT AIRIIKIQRE TSVVRRGDSK RhsdndrDRF SLYLRLFIVM
           -I-------- ---------- ---------- ---------- ----------
           FLNLLFLCNI VRVVLLKLNQ GSCGPSR--- Tv----lQAF RATLLLVPLL
           TFNVAMFALT AIYIRK-VKI NKFTNEEEGR IncnfdsQTY LQFLRLSIVM
           GINLLLFAST ARQLTCGLWK RDDVKSTTER A------ALG RVCLKLVVVM
           VASLVFLINV VRVLLTKLNS TSPNPAPLGL K------KAT RATLILIPLF
           AFNIIMFVLS AIYIYNIKKK QQTNQ----- Qin--dqQMF AIFLRLFILM
           VLNIISFFIT FWGFQRVSDI QHFTLRG--- RlsekvkYMA KYTAMLFMVM
           LLNFIFLLNI IRVLIVKLRQ SHTSDVEQVR K-------AV RAAVVLVPLL
           ---------- ---------- ---------- ---------- ----------
           LFNITMFVLT AKHIIDSKRA RNEGRIQ--- Kln-sdkQNY TQFLLLFTVM
           VAAITYT-FL SWIIMRRKSR TALKTKEHTR Lan--vrFDI RCSFVFLLLL
           LLNFFFLVNI IRVLVVKLRQ SQASDIEQTR K-------AV RAAIVLLPLL
           LVNIFFYVTT -RKLINRRTY GRIAHKLKAN F-------IM FSL--MLLVM
           FANAFMMLCI IYSIHRALNP RRQ----LII -------QQL RLSVLLFFLL
           IINLTFLLRI MFVLITKLRS ANTVETRQYR K-------AA KALLVLIPLF
           ILNCASFFLT TRYIYVENKN QKVLNNSEPQ Kls-rnhANY RIYFRLFIIM
           IFSIV----- ---------- ---------- ---------- ----------
           VINLIFLLRI MWVLITKLRS ANTVETRQYR K-------AS KALLVLIPLL
           CANIVLFIST THQLTCGLWK RDDVKSTSEK S------ALG RVCLKLVVVM
           VVIALFALKL FNGVFSKV-- ---------- ---------- ----------
           VCNLVIFVYV FYSISHSLSQ SIHKNEKKMV V------KQI RLSIMLFFLL
           LVNIFFYVTT LKFINRMNTY GRIH-HKLKN --------NF VMFSLLFLIM
           ---------- ---------- ---------- ---------- ----------
           FVNLVSFVIV LYHICTIPSN LTKSADHAMT L------AQL RLSVFLFFLL
           FLNLLFLCNI VRVVLLKLNA SLQGGCGPSR Tv----lQAF RATLLLVPLL
           IFNIVMFVLT IRILKVQKEL KDVAVRGEPQ Qrl-snkRTY TLFVRLFVIM
           IINLVLFVLT MK-YCNKVKN EIYKMQSLNS DkpfqdkTRF VMNTKLCFVM
           VIIALFALKL FNGVFSKVRR RNHQMA---- ---------- ----------
           VANTVMFVMT AIKIHSVQRR EDSTRNLRTE K------DKF GLFLRLFLIM
           LLNLLFLCNI VRVVLLKMRG PQGSGPSRTI L------QAF RATLLLVPLL
           I--------- ---------- ---------- ---------- ----------
           VINLIFLLRI MWVLITKLRS ANTLETRQYR K-------AS KALLVLIPLL
           LLNFIFLLNI IRVLIVKLRQ SHTSDVEQVR K-------AV RAAVVLVPLL
           AISCFFYVLT LIRISDDPDI DAEKSFESLE K------NRL KSFWKFFTYT
           IINLVFLVRI MWVLITKLRS ANTVETRQYR K-------AS KALLVLIPLL
           ---------- ---------- ---------- ---------- ----------
           VANLVIFAYV FYSISHSLSQ SIQRAERKLV H------KQI RLSVLLFFLL
           VANTIMFIMT AIKIHGVQRS ENSTK----- NlrawsnYRF GLFLRLFLIM
           LVNMASFLLI IYYVFRVPSL TRSSERDLTL -------SQV RLSVFLFFLL
           ---------- ---------- ---------- ---------- ----------
           CANIALFVST THQLTCGLWK RDDVKSSSEK S------ALG RVCLKLVVVM
           IVNIFFFVTT LRFINRMHTY GRIH-HKLRC --------SF VMFTLIFATM
           ---------- ---------- ---------- ---------- ----------
           AASLVFLVNV VRVLLTKLNS TSPNPAPLGL K------KAT RATLILV---
           IANVASFLLI VYNVFRIPDN LTRSLDKSMT L------SQL RLSMFLFFLL
           LFNVVTFILT VNHIMKIKSS VKSSTQQQRK Ciq-ndfLLY LRLSVMMGVT
           LASLVFLINV VRVLLTKLSS TSPHPAPLGL R------KAT RATLILIPLF
           LVNLVFLIRI MWVLITKLRS AHTLETRQYY K-------AS KALLVLIPLF
           CINLLLFAST ARQLTCGLWK RDDVKSTTER A------ALG RVCMKLVVVM
           IINLTFLLRI MWVLITKLRS ANTVETRQYR K-------AA KALLVLIPLF
           LLNLLFLCNI IRVVLLKLKP QGTGPSRTIL -------QAF RATLLLVPLL
           LLNLVFLFNI MRVLLLKLKG PQGAGPSRTI L------QAF RATLLLVPLL
           FMNVVFFVIT ALRIYKIQCE TSVVRRGDSK RhtdndrDRF GLYLRLFIVM
           SANVTFFAVT AYRIFRMEQS ------GESR RhtekdrNRY SLYLRLFIIM
           LLNFCFLVNI IRVLVMKLRQ SQASDIEQTR K-------AV RAAIVLLPLL
           AFNITMFILT AKILGVKKDI QNFAHRQERK Qkl-sdkQTY TFFLRLFIIM
           FANMFFFVIT AVRIIKIQRE TSMVRRGDSK RhsvsnrFRF GLYLRLFIVM
           AANLYFFIVT AVKIIRVQKA TDAALKNDSR RhnendrYRF TLYLRLFIVM
           TVNLACFLLI MYHVSRAPDN LTRSTNKNMA L------LQL RLLVLLFFQL
           ---------- ---------- ---------- ---------- ----------
           IINLVFLIRI MWVLITKLRS ANTVETRQYR K-------AS KALLVLIPLL
           VINLIFLLRI MWVLITKLRS ANTVETRQYR K-------AS KALLVLIPLL
           LVNIFFYVTT MKFI-NRMNT YGRIHHKLKG N------FVM FS--LIFLVM
           VLNFIFLLNI IRVLIVKLRQ SHTSDVEQVR K-------AV RAAVVLVPLL
           LVNLVFLIRI MWVLITKLRS TQTFETRQYY K-------AS KALLVLIPLF
           AINIIMFVLT IKHIMKTKRN LHNLTKRPDR NetflnfELY LLFLRISGIM

           GASWLLQLTR LAEDlLLDTI VLNLTVYLNA AFGI--lifv llilkgstfk
           ---------- ---------- ---------- ------ilil dskslvsltc
           GITYLVVLAA PSEG-VVSDI FAVARALLLS TQGFSVslfy cflnsevrla
           AVVWVVCICS FAFNwENRSH LNYAVSFCMA FHGF--aaly aligknqqiq
           SAVWCSAYFY LRGAdDTADV YGYCFICFNT LLGLYIfvfh ciqnekirre
           GIAWLFEIVT FYSP--GNEV YLLLCDMING LQGLWImlif lvvrrrrtii
           GLSWSLISFL LSKN-QAWAK AFMVADYFNW SQGTVIfllf vlrpstlkll
           GLQHFLLPYR PEAGtQLDRF YQLLSVVLVS LQGFVVsflf cfanhdvtfa
           ---------- ---------- ---------- ------laiv qlsgnsitgp
           GVSWLLEIIT FYSG--SNSN YLILCDMVNG LQGVWVllif lvvrrrrtii
           GITWIFGLCT YFD---FGRI FAYLFCLTAT LQGFV-lfly fivfnkenqr
           ---------- ---------- ---------- ------nnci hawyflprgi
           GLQHFLLPYR PDAGtQLDHF YQMLSVVLVS LQGFVVsflf cfanhdvtfa
           GVTWTFELIS WAVG--ENGY LFYVTDVCNC LLGVIIfflf vwkkkvrqla
           SFSWLFLTMS WLA----LDG LLYAHIIVNA FQ----apll lyicvlrqrh
           GVTWSMEVLS WAVN--NVAW VFYISDVCNC IQGFLIfmlf vwkqkvkrli
           ---------- ---------- ---------- ------rmcc pygtvffqrk
           GLQYILTPFR PAPKhPWENT YEIISAFTAS FQGLCVailf cfcngeviaq
           GLTWIFNVIP YSARhIFWEW VGIISEYFHS AFGI--vlfv llvlkrstwt
           GVTWVADVIS WAVG--GPNY IWIVTDLINA LQGVFIfivv gcqpqvwaam
           GLQHILLPFR PDKGcELERY YQVVSAVLIS LQGACVsclf cfanhdvifa
           GLSWSFLSFL LTKQ-QAWAR ALMVADYFNW SQGTIIfvlf ilkpsilkli
           AGVWVITIAT YYT----TRT IPILYDILFG LQGILIfiif iclprpfrtv
           GITNILMTEA PLDRaLEFAL WSYVTHFLTS FQGFFIally cflngevrva
           ---------- ---------- ---------- ------laiv qlsgnsitgp
           GMSWSFFSYL VQRE-KLWVN IFLVADYFNW SQGVIIfvlf ilrrktlvlf
           SVVWCCAYFY LRGAeDGAPI YGYCFICFNT LLGIY-ifvf hciqnekirr
           GITNLLHLVA LKTA-WKFAI WSYVTHFLTS FQGFFIaliy cflngevrav
           SIAWLFLIMS WLQ----MEG LLYAHIVVNA LQ----tpll lyicvlrqrh
           GLTWIFGLCS YMR---LGII FSYLFCLSAT LQGFV-lfvy fvllnasnrh
           GITYLVVLAG PSESgLMGHM FAVLRAVLLS TQGFWVslfy cflnsevrna
           GGSWFLIAFI CEME-NMWKP LIILNDYINC SQGIIIfvat fcnhemfrli
           ---------- ---------- ---------- ------cclk ayfsiyelpp
           GITYLVVIYG PHEG-VGSRI FAVTRAVLLS TQGLVVslly cflnyevrgt
           GVTWIWDIIS WLVG--GPHG AWLLTDLINA LQGVFIfivv gcqpqvwtac
           ---------- ---------- ---------- ------rggg gaaarnhqta
           GLTWIFGIFA FMQ---AGVA FSYLFCITAT MQGFV-mfiy fvlldstnrr
           TTSWLFLILS WLH----YDA LLYTHIVINA LQ----apfi lyvcvlrqkh
           ---------- ---------- ---------- ------laiv qlsgntitgp
           GLPWIFGMLT TGT---EEKL FAYLFCLTAP VQGFV-lfvy fvvmdpsarr
           GLQYMLTPFR PGQEhPWEYT YQVISAFTAS FQGLCVatlf cffngeviaq
           GVTWTFVVYL VQNN-GPVFS VLQVFDYINS AQGVIIfimf vlkrsvlkli
           GITWLLVSIL FYDH--KKTF FWTISDSFNV LLGIFVfiif vfkrriynei
           ---------- ---------- ---------- ------nnaa adlhlpnhlq
           GVTWSSISYF VGAD-KKWSK IFYVSDLCNA MQGFLIfmlf vlkkkvkhli
           GLQYMLTPFR PDPGhPYERV YETISAFTAS FQGLFVavlf cffngeviaq
           ---------- ---------- ---------- ------fslg ccvkayfsif
           GITYLIVIYG PEEGgVGSHI FAVTRAILLS TQGFVVslly cflnsevrqt
           GITNLLMTEA PLDRaLEFAL WSYVTHFLTS FQGFFIally cflngevria
           ALTWFVCVCS FAFNrEERSH LNYAVCLCTA LHGF--aaly aligknqqiq
           GITYLVVLAA PAEG-VVSDI FAVARALLLS TQ----kpee glrvlpcdvp
           ---------- ---------- ---------- ------vvvi alfarklcys
           GLSWIFGIFA YMQ---AGVA FSYLFCLTAT LQGFV-lfiy fvlldevnrr
           GITWLTISYF VGSD-KGWSK LFYISDLANA MQGFLIfmlf vmkkkvkhli
           GLPWIFGMMI TIG---AGKI FSYLFCITAP LQGFI-lfvy fiimnpmark
           ---------- ---------- ---------- ------tlqg fveaalqtdp
           GVTWIADILS WLVG--GPHG VWFFTDLINA LQGVFIfivv gcqpqvwtac
           SVSWLFLILS WLH------- ---------- ------fdgl lymhiianal
           ---------- ---------- ---------- ------wtfr ----------
           ---------- ---------- ---------- ------asrf llllaplvts
           GLPWIFGMMV AVG---AGSI FSYLFCLTAP LQGFI-mfvy filmepttrr
           GISEVITYFV KRHK------ ---------- ------fwrq vlrvpnffhl
           GLQHILLPFR PEKGcSLERY YQIGAALLIS LQGLCVsclf cfanhdvifa
           GITYLLVLTG PEQG-ISRNL FEAIRAFLIS TQGFFValfy cflnsevrqt
           GVTWVADVAS WVFG--GPDY IWLVTDLINA LQGVFIfivv gcqpqgmldd
           GITYLVVLAG PSESgLMGHM FAVLRAVLLS TQGFSVslfy cflnsevrna
           GLQYILTPFR PDPGhSYERT YEIISAFTAS FQGLFVavlf cffngeviaq
           GLQYILTPFR PGNGhPYERT YETMLACTSS FQGLFVavlf cflngeviaq
           GVTWSLEIIS WAVD--NNAW IFYVSDVCNC IQGFLIfalf vlkqkikrli
           GVTWTVEFVT WLVR--EPSW LIYLVDICNC LTGIFIfvlf vwkqkvkqll
           GITNLLHQLA PLKTaTNFAV WSYGTHFLTS FQGFFIaliy cflngevrav
           GLSWSLSYFS QSNQ--TWAN VFLVADYLNW SQGIIIfilf vlkrstwrll
           GVTWSLEVIS WAVN--NVAW IFYISDVCNC IQGFLIfmlf vwkqkikrli
           GVTWTFEIIS WAME--NSIW IFYVADVCNC LLGVMIfflf vwkqkvrklv
           GLSWMFGMMI TEN---AHLV WSYLFCLTAP YQGLM-lfvn fillqpstrr
           ---------- ---------- ---------- ------cgnn cfhawyyvpr
           GITYLVVLAA PAEG-VVSDI FAIARALLLS TQGLSVslfy cflnsevrla
           GITYLIVIYG PVEG-VGSHI FAITRAILLS TQGFVVslly cflnsevrqt
           SISWLFLILS WLH----YDA LLYTHIVVNA LQ----apfi lyicvlrqkh
           GITNILMTQA PLDKaLEFAI WSYVTHFLSS FQGFFIally cflngevrta
           GITYLLVLTG PEQG-ISRNL FEALRAFLLS TQGFFValfy cflnsevrqt
           GVAWILIIFL LIEV--NSTF WDIFG----- ------iiiq qihygfgiil

           mimer----- ---------- ---------- ---------- ----------
           qakkddmlqs igiinkccph gysfgadikk cylrypdynk ysaifdnpmi
           lrhrlerwrd ernirigqvr qrsrrclsfe nqdgfvtctt tvectv----
           nflrridnge dtcensvpls sfg------- ---------- ----------
           yrkyvrqhaw lpkclrcskt sissgivtgn gptagtlcsv stskkpklpl
           lrwwydrgth tisegtelqp vnkplnpt-- ---------- ----------
           kerikggrde agasdehisl qntkidpsvf ---------- ----------
           irtmlnkwmp nliapppags ntgqlatttp srelgv---- ----------
           actmigkrks slkkfe---- ---------- ---------- ----------
           lrwwydrgsh eiegtelqal snspt----- ---------- ----------
           awlglccnss kkrnqqtiqm ptdsilqgls hsstnstsi- ----------
           qikmggekrt falyaafaql splaiillnp phadhtavkh yffvpiivii
           irtllnkllp slvtpppags ntgqmatttp srelgv---- ----------
           lkrigtphal srtksttlnt tsstctatas aaaatttgeg aiplnrttsr
           vtyllkkscc yneppsandw gdemhymngn ey-------- ----------
           ykkfgiqsks eqeqslstcs trttattssf ngsrplttar mnsengtsta
           cvptegqlvv nvnttlynsn rssevvdltq nqmygflygk pcesvyqldp
           mkrkwrmmcf snrprtnsyt atqvsfvrcg pplpgeekvx lkdmsakrra
           lmmds----- ---------- ---------- ---------- ----------
           krlwnsktgr sftntthgpq hsssshglps mgesitnntc tnntttttsn
           ikcqlsrffp tlvhhpfres ynggqpatqs rdmvv----- ----------
           iaggrqnlpg shhnsrskaa rynsthtace gsiadpnayc ----------
           kawfqkrelc gcvedpdaid lrrgrgsrhy rvsgshhpan gkesvplnns
           lmkslsvyls irghhdwpvr rpsmfsaayg tapeteapha adsnrtsiga
           actmigkrks sqakfeinlr empnaftlrc nscaaeqhka lsesrcgkgl
           kkqifpkqra fsrsatqsti esisqtkrhf nmt------- ----------
           eyrkyvrqha wlpkclrcsk tsissgvvag nggpgvgnta nqsagtlsks
           llkslavwms vrghpewvpk rasmysaayn tapdteppaq qsvealssni
           vtfllkktcc yneppsandw gdelhymngn dy-------- ----------
           awlslicsrq mkinmpnaer qsmsasssnt srrtqssvks i---------
           lrhhvstwrd srniqrnqnr ryttksfsks ggggspraes mrpltsyygr
           rkriqnrnit sleltntsrp vesekmadve lgk------- ----------
           dtqyilgtql kivkthfyaf sayivgvfav wireivvyim arvrehffii
           lrlhyyrwrd ernirlgiis khrr------ ---------- ----------
           kriccprlrh ditnttngvq hssssqglps mangteftqn ismnntittm
           nnnaaadlhl pnhlqhhglv pqhhpdldih ghhhvaaqym paegghlmgr
           lwvglicptk meldvqkrtt elqsmttsst nynsrshq-- ----------
           vtfllkkscc yneppqssdw gdemtymngg dy-------- ----------
           actmigkflp l--------- ---------- ---------- ----------
           fwcrklqrlp ccrarptkda dadqtttsan tsfntyl--- ----------
           vkrkwrtfyf ssrprtnsyt atqvsfvrcg ppmpgeekqq qqqqqqqqhe
           snriqgiedd asdteeeial qdrngganki gpqiln---- ----------
           mfkfglqsnp stastrtrag vtksyaptst amttlrhspg scefkrqtst
           hhgligaggd ldvsihphqq ynasaaaglm sgpdgghlmr pgighnhhnn
           tnrtvrvrsl rqtesvtvag ssysmrqrfm dasqhirklv virnafantg
           vkrkwrtvfl rtrtnsytat qvsvskflik darrq----- ----------
           dlpadtqyil gtqlrimkth fyafsaylvg vssvwvremi vyilarmreh
           lrhhfyrwrd ernilrpgga skaannhrrl tceswtgsda ggfsddvipg
           lmkslsvyls irghhdwpvr rpsmfsaayg tapetegpna vdlkr-----
           nflrrieenn dedtcensvp msiy------ ---------- ----------
           sghkegrkgk lagnhegvyt aldpssys-- ---------- ----------
           svlaklrngg peagaaglrg gpidrdpagl sisahhgtva grlhhhhhgg
           awigllcptk mkmdvqkrtt elqsmttsst nysrpvq--- ----------
           tnrcssvrdg snqrqsqyst kttsssvanl slhekpsvek plvisssvdp
           fwcsrcsrne laksnidmpl k--------- ---------- ----------
           sneellklkd dleevikltr dliktqleeq rkssyvepss sktassnyfd
           rrifcprlrh ditnttngvq hssssqglps maggteitqn ttttttttnt
           qapcilyicv lrqkhvtflv kscfrdqapq ttewgdemty mnggdy----
           ---------- ---------- ---------- ---------- ----------
           rcaanetyrr vgrpcgkscg tygqlcamkr inrcqclvgf arnrsgaciy
           lwlnklaemv gdkpkkntfn esiktttln- ---------- ----------
           gsgivvfvlf ilkrstfqmi merisgprrq qpas------ ----------
           vqcylsrffp dlvthpfles nggqpatqsr dvvv------ ----------
           lrhgftrwre srnihrnssi knrsteecvi clrpsphtrl gslqryhsid
           hhytgnevpg hklrpscyvt tlggqvhini vdllttevrs eiqrdeyaat
           lrhhistwrd trtiqlnqnr ryttksfskg ggspraesmr pltsyygrgk
           vkrkwrtvfl rtrtnsytat qvs------- ---------- ----------
           vkrkwrtvfl rtransytat qvsvstltvl rv-------- ----------
           ykntyqp--- ---------- ---------- ---------- ----------
           lkrfgfsqas asrndqhtns tisttrttdl kanaetrltd vtqgn-----
           llkslatqls vrghpewapk rasmysgayn tapdtdavqp agdpsatgkr
           qernhpkstr svisnrsmas ritvgttpkn karnspla-- ----------
           ykkyvcsdcl ilstcftpec cpfticsshr ksaavwsifr w---------
           akr------- ---------- ---------- ---------- ----------
           lwskkiaevv tqnydrfalk kstsssqppm wl-------- ----------
           gkkantledn qrfalyaafa qliplwiils ysmtpagtpa ikhylfipig
           lrhrlerwrd ernirlgqvr qrsrrmekgp skpesepesi hhateslkgf
           lrhhfyrwrd ernilsgkvn nhhrrptfsk dnsprsrtes trlvlvkeca
           vtfllkkscc yneppqtsdw gdemtymngg dy-------- ----------
           lmksisvyls lrghhdwair rqslfsagyp tapinetpha gepqrtpntn
           lrhrfviwre srnihrsnsr knrrhrtskd ysqrsrtesl rteecviclr
           fvllifkrst hqlliak--- ---------- ---------- ----------

           ---------- ---------- ---------- ---------- ----------
           fvdnsfkcpk nkvlveyvlt aeaiviqner illkehkksf qrsefcievl
           ---------- ---------- ---------- ---------- ----------
           ---------- ---------- ---------- ---------- ----------
           gvseeahddp qqqqqtpvpi tedaimgats dcelneaqqr rtlksglmtg
           ---------- ---------- ---------- ---------- ----------
           ---------- ---------- ---------- ---------- ----------
           ---------- ---------- ---------- ---------- ----------
           ---------- ---------- ---------- ---------- ----------
           ---------- ---------- ---------- ---------- ----------
           ---------- ---------- ---------- ---------- ----------
           slnllsfvit ywgfqrvsnm lidhyitrgr lsgttsgdss lanlpnirqv
           ---------- ---------- ---------- ---------- ----------
           dsqa------ ---------- ---------- ---------- ----------
           ---------- ---------- ---------- ---------- ----------
           werqsskpln qfa------- ---------- ---------- ----------
           enspedewif argqmgiepr tfrlqseqrn hsatatpnv- ----------
           sagpqhhqph hqshqlstdq qrarsqslas sssflegwrd rmpflkrrqt
           ---------- ---------- ---------- ---------- ----------
           rvpmetvc-- ---------- ---------- ---------- ----------
           ---------- ---------- ---------- ---------- ----------
           ---------- ---------- ---------- ---------- ----------
           nas------- ---------- ---------- ---------- ----------
           nqqtvvtdkr sssespsely yltplqelrr qeeareekkr kkavkkekkk
           fplgcvllss ---------- ---------- ---------- ----------
           ---------- ---------- ---------- ---------- ----------
           ksklplgagd eardgdaqqq qhdlpaaeda iimgagsdce lneaqqrrtl
           rispqsrrln crkassviiv ianepqrqra aqqrnnnnta ngngngngng
           ---------- ---------- ---------- ---------- ----------
           ---------- ---------- ---------- ---------- ----------
           gkrescvssa ttttlvgqha pltlhrgsnn alhmlptnna asgstlsvmp
           ---------- ---------- ---------- ---------- ----------
           dfwsgicilg laiagfilll gknlhvksww ainvessqtd lsiinarvyk
           ---------- ---------- ---------- ---------- ----------
           tpasptteea ptsipatcsp ttqppsipqg gaaaaattta kipletic--
           ggihnhhnnn nlvtttfnnl agggggipgg gplggyetat hhrlaaqeqr
           ---------- ---------- ---------- ---------- ----------
           ---------- ---------- ---------- ---------- ----------
           ---------- ---------- ---------- ---------- ----------
           ---------- ---------- ---------- ---------- ----------
           lqqqrsrsqs maltgaggst sglidgwrqk lhflrrpnvd nahqrqplme
           ---------- ---------- ---------- ---------- ----------
           rpenevml-- ---------- ---------- ---------- ----------
           nnlvtttfnn lgagvggpgl ggyettphhr laaqerinnn vnatinhalt
           sgvhshav-- ---------- ---------- ---------- ----------
           ---------- ---------- ---------- ---------- ----------
           ffiidfwsgi cilvlaiagf illlgknmhv ktwwsinves sqtdlsiina
           wyeiptknlf ypykdpqngv iptpkclfsn smhpgvqhrd neelgvpqlr
           ---------- ---------- ---------- ---------- ----------
           ---------- ---------- ---------- ---------- ----------
           ---------- ---------- ---------- ---------- ----------
           snnagvdlhh ptvataghhh hhmvhhhlpp pgtghhllva ddfhhqqqqs
           ---------- ---------- ---------- ---------- ----------
           qkttifr--- ---------- ---------- ---------- ----------
           ---------- ---------- ---------- ---------- ----------
           eieaalleae klvtsakvwk igdkcqakwt edgqyydati egitgkgevs
           tathmpsnpa edevpekapi apvapivkme tic------- ----------
           ---------- ---------- ---------- ---------- ----------
           ---------- ---------- ---------- ---------- ----------
           hkhcpvnlqd aeflefv--- ---------- ---------- ----------
           ---------- ---------- ---------- ---------- ----------
           ---------- ---------- ---------- ---------- ----------
           ---------- ---------- ---------- ---------- ----------
           itdfv----- ---------- ---------- ---------- ----------
           sphrvvssrr allkeklrti eaeqsrqeqe ierrleakqr efdeamhrik
           rescvssatt ttlvgqhapl slhrgsnnal htmptlaana mssgstlsvm
           ---------- ---------- ---------- ---------- ----------
           ---------- ---------- ---------- ---------- ----------
           ---------- ---------- ---------- ---------- ----------
           ---------- ---------- ---------- ---------- ----------
           isppnkrlng rkpssasivm ihepqqrqrl mprlqnkare kgkdrvektd
           ---------- ---------- ---------- ---------- ----------
           ---------- ---------- ---------- ---------- ----------
           ---------- ---------- ---------- ---------- ----------
           ---------- ---------- ---------- ---------- ----------
           vtlglgslcl lvtllgltrl kncyytchqi rqrlvqsgqy eelckyvpvc
           ilpfssagtv pltynkresc assattttll gphsypsamr gsngalhmqs
           ssvpakhvly crlqvvvafi hvclfvfvfw cvcvslfvfc lytlfapcch
           ---------- ---------- ---------- ---------- ----------
           nnnnnnnnss rnaasnnlla gaassnnhht anggmaggna ngfrcgwfsr
           pslhtrigsl nrfqsidltd fv-------- ---------- ----------
           ---------- ---------- ---------- ---------- ----------

           ---------- ----
           tknensqfdk niqq
           ---------- ----
           ---------- ----
           tlqappqtlg ghvv
           ---------- ----
           ---------- ----
           ---------- ----
           ---------- ----
           ---------- ----
           ---------- ----
           dvnrakymtk ytam
           ---------- ----
           ---------- ----
           ---------- ----
           ---------- ----
           ---------- ----
           idhsrqsqpl meeg
           ---------- ----
           ---------- ----
           ---------- ----
           ---------- ----
           ---------- ----
           lkrkrrksss assg
           ---------- ----
           ---------- ----
           ksglltgslq papv
           srnqgkdepa sgsa
           ---------- ----
           ---------- ----
           ravsplmkqg leen
           ---------- ----
           fdekgdlkss dspy
           ---------- ----
           ---------- ----
           innnvnvtna ltsy
           ---------- ----
           ---------- ----
           ---------- ----
           ---------- ----
           eaaantqlql aagn
           ---------- ----
           ---------- ----
           yrannnqinl lrsa
           ---------- ----
           ---------- ----
           rvykfdekgd lksp
           laftcc---- ----
           ---------- ----
           ---------- ----
           ---------- ----
           qqphpannnl hnhh
           ---------- ----
           ---------- ----
           ---------- ----
           vifeayqnrs ttti
           ---------- ----
           ---------- ----
           ---------- ----
           ---------- ----
           ---------- ----
           ---------- ----
           ---------- ----
           ---------- ----
           errrqieeet avrl
           praisplmrq glee
           ---------- ----
           ---------- ----
           ---------- ----
           ---------- ----
           aeaepdptis hihs
           ---------- ----
           ---------- ----
           ---------- ----
           ---------- ----
           grkvnkviym nkyt
           ivpraisplm qvrr
           sslirshstw htgs
           ---------- ----
           cflvqknthp sape
           ---------- ----
           ---------- ----
