# Supplementary material for: Phylogenetic Investigation of Peptide Hormone and Growth Factor Receptors in Five Dipteran Genomes
Source: Front Endocrinol (Lausanne). 2013 Dec 16;4:193. doi: 10.3389/fendo.2013.00193 (PMC3863949; doi:10.3389/fendo.2013.00193)
Supplement: Supplementary file 2 [file 73172_Vogel_DataSheet2.ZIP › alignments/SOM data 4 - RGC.phy]

 32 767
CG33114-PB TTEALLASAW NTPMLSFKCS DPITFARTLA PASKVSKSVI SLKIIEETYA
AGAP008848 TSEALVASAW NLPMISYKCA DIASFARTLP PATKVSKSVA ALEIVDNTYR
gi|1678304 APVGRFTAHW RVPLLTAGAP ALGLTTRAGP SYAKLGDFVA ALRLLRTMPR
AAEL008387 IHEGRMAAAF NLPMISYFCT HNETFARTRP PDLQISKSVV SLRLVEETFI
CPIJ009261 TTEALVASAW ELPMISYKCA DSASFARTLP PATKVSKSVV SLNIVDETYQ
OG-CG14885 SVQHYVQEEY GVDIWRKVCH I--THQIYPD KLPDIAEALS ACKMIRST--
CG42637/1- YVEAIVSQSR NIPMISYKCA EYRTFARTEP PDTQVVKSLL ALQLVQNTMN
AAEL006806 APIARYNAVW GIPILTTGGL ADATLTRMMG SYSDPGLALR EMRILEETKR
AAEL012988 ---------- ---------- ---------- ---------- ----------
gi|1341526 EAASLLGNSW DKGIFSWACV NYETFSRTLP SP---IRVLV TVKALQRIHQ
gi|4504217 RPAELLAEEA GIALVPWGCP WTQAEGTTAP AVTPAADALY ALEALRKVRD
CPIJ000998 EPVARLADYW NTPIITGMGD QPPTLTRMSY CQCRLKLVFS SIEDLDNYLQ
AGAP012161 VHEGRMAAAF NLPMISYFCT HNETFARTRP PDLQISKSVV SLRLVEDTYE
AGAP003283 APIARYSSVW GIPLITSGGL TEATLTRMMG NYHAFGLMMR EIRLLRNIKK
AGAP012163 QTEAIVSQSR DIPMISYRCS ELQTFARTEP PDTQVTKSII SLTVIQKTMN
AAEL007359 ---------- ---------- ---------- ---------- ----------
gi|2220800 TFQMYLDTEL SYPMISAGSF GLSTLTRLMS PARKLMYFLV NFDILMDHNR
gi|4580422 ASVARFASHW RLPLLTAGAV ASGTLVRTGP SAPKLGEFVV TLQATHFIRA
AAEL008390 KTEAIVSQSR DIPMISYRCS ELHTFARTEP PDTQVTKSIV SLTIIQNTMN
CG3216-PA/ EPVARLAAYW NKPIITGMGD QPPTLTRMSY CQCRLILVFA SVEVYENYLK
AGAP008691 EPVAQLADYW NTPIITGMGD QPPTLTRMSY CQCRLKLVFS SIEDIEAYLK
CG34357/1- QLAEQLALDF NKTVVLWPCP RMKISSNFLP SFEAISLAVQ SIRTIRDLHS
CPIJ010082 VHEGRMAAAF NLPMISYFCT HNETFARTRP PDLQICKSVV SLRMVEETYS
AAEL005330 TTEALVASAW NIPMISYKCA DAASFARTLP PASKVSKSVI SLNIVDETYR
AAEL011318 ---------- ---------- ---------- ---------- ----------
CG42636/1- YVEAIVSQSR NIPMISYKCA EYRTFARTEP PDTQVVKSLL ALQLVQNTMN
AGAP002233 ---------- ---------- ---------- ---------- ----------
CG10738/1- VHEGRMAAAF NLPMISYYCT HRDTFARTRP PDTQISKSVV ALALVEQTYA
CG31183/1- APISRYADVW QVPVLTTGGN AKETLTRLKG AQNNLGNVVR AIRMLKNVAM
CPIJ015935 ---------- ---------- ---------- ---------- ----------
CPIJ010083 ---------- --MTISPNCH FPEGQAGMPV AQGEVTKSII SLTIIQNTMN
CPIJ001417 ---------- ---------- ---------- ---------- ----------

           TTRIYVFIGE VDFVRGLQNR RLLSGDYIVV SVDDEIYDSN RRVNIME-EK
           NTRVYVFVGD VDFVRCLQNR KLLTGDYIVI SIDDEIYDPN MKRNIYQYKD
           KGRVIYICSS RTLMLLALEA GLCGEDYVFF HLDIFGQSLQ GGQGPAPGDG
           DTRIYLVLGH IGLLVSLKRK GLLAGEYFVV GVDLEQYDAA LPKKYMHQTA
           STRIYVFVGD VDFVRCMQNR KLLSGDYMVI SIDDEGYDPN TTRNIYQFKD
           ---------- CDFLQSIDNI HLINGAVILY ------RSSR TGMSKYLISG
           RTRIYVFLGA VDFMSSMETA GLFRGEYMVI FVDMMVYSER EAEKYLRCHS
           KARIVIMCAS REIMLAAAEL NMVSGEYVFF NIDIFSSMAA TKIPSWHTEE
           ---------- ---------- ---------- ---------- ----------
           ADRIRMCMHS MHLLECAHDL KMTDGTYVFV PYDALLYSLP YKHTPYRVLR
           GPRVTMVMHS RYLLEAAEEL GLTDGSLVFL PFDTIHYALS PGPEALAALA
           DASMYIILSV RKFMLSAHRL GMTRGEFTFL DVEIFQSSYW GDHYWELGDE
           DTRIYLVLGY IGLLVSLRRR GLLRGDYFVV GVDIDQYDAA LPTKYMHQTT
           RARIVIMCAS REIMLAAAEL NMVSGEYVFF NIEIFGSMTA TKQPPWYTDE
           RTRIYVFLGN VDMMATMDGM QLFKGEYLVI SADMMTYSPK LSNKYLWCMD
           ---------- ---------- ------MAHR LFNIPMEKEE FVEERMKHRQ
           KSNVIIMCGG PEFLYKLKGD RAVAEDIVII LVDLFN---- -------YFE
           NGRIVYICGP HEILLQAQRE NLTNGDYVFF YLDVFGESLR AGPTRATTRE
           RTRIYVFLGN VDMMTQMDAM QLFKGEYLVI FVDMMTYSLK ESKKYLWCND
           DASMYVILSV RKFMLAAHSL GMTNGEWVFL DVEIFQSEYW GDKGWEMKDE
           DASMYIILSV RKFMLSALAL GMTRGEFTFL DVEIFQSSYW GDHYWELGDE
           QDKPGIITAP --LNDASTIL LLSRQHTKIL LIDMAASSLD TQHGFYKARN
           DTRIYLVLGH IGLLVALKRK ELLAGQYFVV GVDLEQYDAA LPKKYLHQTD
           TTRIYVFVGD VDFVRCLQNR NLLSGDYMVI SIDDEVYDPS TKRNIYQFKD
           ---------- ---------- ---------- ---------- ----------
           RTRIYVFLGA VDFMSSMETA GLFRGEYMVI FVDMMVYSER EAEKYLRCHS
           ---------- ---------- ---------- ---------- ----------
           NTRIYLILGH VGLMVSLQRR GILKGDYFVV GIDIEQYDPA KPEKYLRLED
           QSRIVIMCAD RQIMLTAEEL NMISGEYVFI NIELFSRVQY LTSQPWYTDL
           ---------- ---------- ---------- ---------- ----------
           RTRIYVFLGN VDMMTQMDAM QLFKGEYLVI FVDMMTYSLK ESKKYLWCNE
           ---------- ---------- ---------- -------MAA TKKPPWFTDE

           SKSLDKISFR SVIKISMTYP QNPHIRDICS KIKDYARKTP FLVSVPIYGL
           -QERLQEAFQ SVLRISPLFP MNPKYRKLCH QFKLYSRKDP FRVQVPIYGA
           QDVSARQAFQ AAKIITYKDP DNPEYLEFLK QLKHLAYEQ- FNFLVNTIPA
           PDQDAVPALQ HYLGVVPSAP --VKFEEFAV KVNKYLERPP FNYQIRAEAA
           VQERLEVAFQ SVLRILPLFR LNPQYQVLCH QIKRYAQREP FRVQVPIYAA
           GTAGPIKLTD GPLTVIVKYR LDFDNREYMA K-RVNTEAHP SQLKMPTVKL
           TE-NFNQMAR SLLVVASTPP -TKDYIQFTK QVQKYSSKPP FNLFISIYAA
           RNLKAKNAYT AMLQVVARQP EDEEYRRFSE EVKLLTKTK- FNYPVSTFVT
           ---------- ---------- ---------- ---------- ----------
           NNPKLREAYD AVLTITVESQ EKTFYQAFTE A--AARGEIP EKLQVSPLFG
           NSSQLRRAHD AVLTLTRHCP SEGSVLDSLR R-AQERRELP SDLQVSPLFG
           DDQAARKAYQ ALLRVSLLQP TSPSYQYFAE KVRQRAKRD- YNYEVNFFIG
           PDPDAVEAFR HYLGIVPSAP --VRFEEFAV KVNKYLELPP FNYQIRAEAA
           RNQKAKEAFT ALLQVVAREP EDEEYRQFSK EVKELTKTK- YNHPVSTFVT
           LPGDFERRSK SLLVVVASEP -LPTFEAFTH KVREYTQKEP FFFYVSIYAA
           IATTLQPHKE EPLRIS---- ---------- ---------- ----------
           DNVTAPDYMK NVLVLTLSPG NSLLNSSFSR N--------- ---TKRDFAL
           QAQALREAFQ TVLVITYREP PNPEYQEFQN RLLIRARED- FGVLMNLIAG
           ME-SFLQRGR SLLVVVASEP -HPEFEQFTN KVREYNQKEP FSFYVSIYAA
           HDAKARKAYE ALLRVSLLQP TSPKFQDFAD NVRENALYD- YNYEVNFFIG
           DDFKARKSYE ALLRVSLLQP TSPTYQYFAE KVRALAKQD- YNYEVNFFIG
           TGSPAEVVSS NLLVLTLLND RHRLFLNAAG LSGHRNASLH KLY-------
           ADRDAVPALQ HYLGVVPSAP --VKFEEFAV KVNKYLELPP FNYQIRAEAA
           IQERLQEAFL SVLRISPLFP MNPHIK---- ---------- ---PVPIYAA
           ---------- ---------- ---------- ---------- ----------
           TE-NFNQMAR SLLVVASTPP -TKDYIQFTK QVQKYSSKPP FNLFISIYAA
           ---------- ---------- ---------- ---------- ----------
           VEPLAVQAFQ SYLGIVPTAS --VSFATFAN EVNKYMERPP FNFQISAEAA
           NNERAQKAYT AMLTVTPKQP NDNEYTRVSN EIKAIAAEK- YNYPISAFVT
           ---------- ---------- ---------- ---------- ----------
           TG-QFEMRGR SLLVVVASEP -QPEFEQFTA KVRAYNQQKP FMFYVSIYAA
           RNQKAKNAYT ALLQVVARQP EDEEYRRFSE EVKQLTKAN- FNYPVSTFVT

           HLYDSVMIYV RAITEVLRLG GDIDGNLVMS HIFNRSYHSI QGFDVYDSNG
           YLYDALIIYA RAATEVLRDG GDVDGRLIMR HIFNRSYHSI QGFDVYDANG
           SFHDGLLLYI QAVTETLAHG GTVDGENITQ RMWNRSFQGV TG-YLKDSSG
           YLYDAVHLYA NALLRVLLAG ESPNGTAIIE AIKGRAYLSA MGYLIHDENG
           HLYDAVLIYA RAATEVLREG GNVNVTQIMR HIFNRSYHSI QGFDVYDENG
           DVFLDLFPFT FVLNHD---- ---AGEKIVE TIMGANPKSF IGTHVMDTTI
           YLYDSVKLYA WAVDKMLREE TRVNGTRVID TIKNRTYMSI TGSKIKDQYG
           AFYDAVLLYA YALNDSIGLL GEQNGTYLTH LMWGKSFKGI TG-NVTDSNG
           ---------- ---------- ---------- ---------- ----------
           TIYNSIYFIA QAMNNAMKEN GQAGAASLVQ HSRNMQFHGF NQ-LMRDSNG
           TIYDAVFLLA RGVAEAAAAG GRWSGAAVAR HIRDAQVPGF CG----DLGG
           AFFDGVYLLG MALNETLNEG GNIDGSAITR KMWNRSFDGI TG-HVRDDNG
           YLYDAVHLYA NALMQVLLSG GSPNGSAIIE AIKGRAYISA MGYLVHDENG
           AFYDAVLLYA YALNDSIAQL GVENGTHLAQ LMWGRSFKGI TG-NVTDSNG
           YLYDSVKLYA WALDKLLKEE QQHNGTKIIQ TINNRTYHSV AGATIKDDYG
           -----LPFYP KLTNPI---- ---------- ---------- ----------
           AYLNGILLFG HMLKIFLENG ENITTPKFAH AFRNLTFEGY DG-PVTDDWG
           CFYDGILLYA EVLNETIQEG GTRDGLRIVE KMQGRRYHGV TG-LVVDKNN
           YLYDSVKLYA WALDKLLKAE QAHNGTRIIE TIQNRTYKSI AGAMIRDEFG
           AFYDGVYLLG MALNETLTEG GDIDGVNITR RMWNRTFEGI TG-HVRDDNG
           AFFDGVYLLG MALNDTLNEG GDIDGTAITR KMWGRDFEGI TG-HVRDDNG
           ---NLLPLYD TIVTTTQSDT SETDAPVATY K--------- ----------
           YLYDAVHLYA NALLRVLLDG GNPNGTAIIE AIKGRAYMSA MGYLIHDENG
           HLYDAVIIYA RAATEVVQAG GNLDGRQIMR HILNRSYHSI QGFDVYDENG
           ---------- ---------- ---------- ---------- ----------
           YLYDSVKLYA WAVDKMLREE TRVNGTRVID TIKNRTYMSI TGSKIKDQYG
           ---------- ---------- ---------- ---------- ----------
           YLYDAVHLYA KALMEVLDSG GRPNGSAIVA AIKGSRYRSA MGYHVYDENG
           SFFDGVLLYA NALNESIRED PTMNGTDMVR RMWNRSFTGI TG-NVTDANG
           ---------- ---------- ---------- ---------- ----------
           YLYDSVKLYA WALDKLLKAE QQHNGTRIIE TIQNRTYKSI AGAMIRDEFG
           AFYDAVLLYA YALNDSIALL GEENGTHLAH LMWGKSFKGI TG-NVTDANG

           DAEGNYTVIT LQNAKMSMQP VGFFAYDKNS RPIQWLNGRP PLAEPLCGFH
           DAEGNFSVIA LQKLHMSMQP VALFAYGARN RPIMWLKGRP PLAEPVCGFY
           DRETDFSLWD MDPENGAFRV VLNYNGTSQE RKLNWPLGYP PPDIPKCGFD
           DATGNYTILA RKPRDYGLFP IGRFSTPNAD DAIDWVGYGP PVAEPYCGFQ
           DAEGNFSVIA LQKLNKSMQP VGMFTYGTAS RAIMWVKGRP PLAEPPCGFY
           DWDTEFELIR TGHNRAAYDA VLNMDFENYD KAQEFSESHP VDDDESARED
           DSEGNFSVLA YKPCNYHMVP VAYFHQGEEH -SIDWPSGEK PADEPMCGFA
           DRISDYSLLD LNPETGMFEI VANYFHDGGL KEIHWSGTKA PPDRPICGFD
           ---------- ---------- ---------- ---------- -MDE------
           NGISEYVILD TNLKEWELHS TYTVDMEMEL TPIHFPGGRP PRADAKCWFA
           DEEPPFVLLD TDAAGDRLFA TYMLDPARGS TRMHFPRGSA PGPDPSCWFD
           DRDADYSILD LDPITGRFEV VAHYYGKTRE KRIHWPGEGP PPDIPKCGFM
           DATGNYTILA RKPNQYGLFP IGRFSSPTVD DTIDWVGSGP PVAEPRCGFR
           DRISNYSLLD LNPETGLFEV VANYYYGGGL KAIHWAGTKA PPDRPTCGFD
           DSEGNFSVLA LKRCEFQMRP VAHFQMRQPQ NAIDWPGSDR PMDEPSCGFM
           ---------- ---------- ---------- ---------- ----------
           DVDSTMVLLY TSVDTKKYKV LLTYDTHVNK PTFTWKNSKL PNDI------
           DRETDFVLWA MGDDSGDFQP AAHYSGAEKQ RPIPWVKGAP PSDNPPCAFD
           DSEGNFSVLA LKNCDFQMKP VAHFQMRQFQ TAIDWAGSER PMDEPSCGFM
           DRDADYSILD LDPINGKFSV VAHYSGVHKV KKIHWPGEEP PPDVPPCGFL
           DRDADYSILD LDPITGRFEV VAHYYGITRE KKIHWPGEGP PPDVPKCGFL
           ----WRPLLI LESEGGGSYI SHSIHPGYDE SVLLWQC--- ----------
           DATGNYTILA RKPREYGLFP IGRFSTPSVD DAIDWVGSGP PTAEPRCGFR
           DAEGNFTVIA LQKLNKSMQP VGMFVY--SS RPIMWVKGRP PLAEPPCGFH
           ---------- ---------- ---------- ---------- ----------
           DSEGNFSVLA YKPCNYHMVP VAYFHQGEEH -SIDWPSGEK PADEPMCGFA
           ---------- ---------- ---------- ---------- ----------
           DAAGNYTVLA RGSTVLGLRP VGTFIHRNSS SPIDWVGGTR PAAAPRCGFG
           DRLSAYSLLD MNPTTGRFEI VAHFLHNRLE KEIHWAGEEA PPDRPICGYD
           ---------- ---------- ---------- ---------- ----------
           DSEGNFSVLA FKRCDFQMMP VAHFQMRTVP ITIDWAGSER PMDEPACGFM
           DRLSDYSLLD LNPNTGMFEI VANYFHDGGL KTIHWSGLTA PPDRPTCGFD

           GELCRYLVSG PLCALVVVVA IALLIKHYRY EQTLAGLLWK VDMKDVLGEY
           NEKCRYITGA LVVILFMAIF TIILFKHYRY EQTLACLLWK VDMKDVDALY
           NEACHLSTLE VLALVGILIV SFFIYRKMQL EKELASELWR VRWEDVRHLR
           GEKCISYTGE ISAAIALGVV SLVLYRNWRY EQELDSLLWK VDFKDIKENA
           GEKCRFMSGI GVATLFVIIF AAILFKHYRY EQTLACLLWK VDMKDVDLAY
           EIATRSSQGL RSILLKKDVD SLIFLCSPLI E--------- -NLDEL----
           NELCTHYTST VAAVVLSGVI TMSIYRKWKI ELEIEGLLWK IDPNEIKGYS
           GSLCSLPGYA ILSLILMGIA SFMGYRHYKL EAEINSMTWK VQANEVQGHR
           ---------- ---------- ---------- ---------- ----------
           EGICIDPAFA MMVCLTSING FAYFIRRRIN KIQLIKGPNR ITLEDVGSKR
           PNICLEPGLV FLGFLLAGAF LAHYVRHRLL HMQMVSGPNK ITVDDIGTSR
           GNACSEMMLL YGIIGFAAAV TYVLCKQMKL NNELNNMSWR VRPDEVGRLF
           GEKCISYTGE ITGGIALGVV SLVLYRNWRY EQELDSLLWK VDFREIKETA
           GSLCSLPGYA ILSLVLMGIA SIVGYRHYKL EAEINSMTWK VNPNDVRGHR
           NEHCTHIMSM VVAGVLAGVI TMSIYRKWKI ELEIEGLLWK IDPGDIKGYF
           ---------- -QGILKAYKS GHTLKENYLL KNRLSKGPNK ISPSDFRVDE
           ----GPQILM IAVFTLLLLV ALLMLRKYRK DYELRQKKWS HPPENI----
           LDSCPLSTLA IVALGTFGVS SFLIFRKLML EKELASMLWR IRWEELRYHK
           NEYCSHVTSM VIAGILACVI MMSIYRKWKI ELEIEGLLWK IDCNEIKGYF
           GNDCNFSTIM YSVFGLVFLV ICLLQKQMKL SKELNNMSWR VRPDDVGGMF
           GTACNDMIIR YGLVGFAAAV TYILCKQMKL NSELNNMSWR VRPDEVGKMF
           ----ICWTIA AICVCLGIVA GGIAMRNYFL RKRLSKGPNK ISASDFRVDE
           GEKCISYTGE ISAGIALGVV SLVLYRNWRY EQELDSLLWK VDFRDIKENA
           GEKCRYITGI MMGTLFITIF AVILFKHYRY EQTLACLLWK VEMKDVDLMY
           ---------- ---------- ---------- ---------- ----------
           NELCTHYTST VAAVVLSGVI TMSIYRKWKI ELEIEGLLWK IDPNEIKGYS
           ---------- ---------- -MSSLRNYII KTRLSKGPNK ISPSDFRVDE
           GEKCVNYTGE ISAAIALSLV SLVLYRNWRY EQELDSLLWK IDFREVREQQ
           GALCSLPGYA ILSIVLMAVC FFFGYRHYIA EAEINSMSWK VSLEDVRGLR
           ---------- ---------- ---------- ---------- ------RVDE
           NEHCSHITSM VTAIVLASVI TMSIYRKWKI ELEIEGLLWK IDPGEIKGYF
           GSLCSLPGYA ILSLILMAIA SILGYRHYKL EAEINSMTWK VHANEVHGHR

           NNFQICRQSI LVGEPNKRSF TNIALFRGNI VAMKKIH-KK SVDITRSIRK
           NNEKVCQQSI MVAGVNKRAY TTIGLYRGNI VAIKYLH-KR TVDITRNIRK
           SASRLTLSGR GSTEGQFQVF AKTAYYKGNL VAVKRVN-RK RIELTRKVLF
           GQSQVSLSSN PDTDRYTTIF TPIGMYKGQL YAIKKVR-KK SIDITREMKK
           CN--VCGQNI IPVGGAKRAF TNIGLYRGNI VAIKYLH-KR SVDITRAIRK
           ---------- ---------- -------GIG LYLNDLNPHG ---LSRELVM
           GNSKVSLMSA QSSRWTNQFV TSTGRLRGAV VRIKELKFPR KRDISREIMK
           GSSQVTFYSD ELSLGDRQIY IQLGYYKGCK VAIKKIN-IN NLNLNRTMML
           ---------- ---------- ---------- --IK------ ----------
           G-SRASVSFQ ITTPATY-EN SNIAIYEGDW VWLKKFS-LG DFGDLKSIKS
           KVSRSSLGAR SMSGSQHLDS PNIGVYEGDR VWLKKFPGDQ HIAIRPATKT
           GSLNYENFSL QQSQLPAQLF TTIGIYKGER VAIKKVA-KK KVYITSTLLW
           GQSQVSLSSN PDLDRYSTIF TPIGLYKGQL YAIKKVK-KK SIDITREMKK
           GSSQATIYSE DLSLGDRQIY IHFGFYKGCK VAIKKIN-VQ NLSLTRSLML
           NTSKLSLASA QSSRCSNQVF TPTARFRSVV VRIKELKFSR RKDISREIMK
           GISIGSLKNL GLTGSGSGAL ELKARYNGDL VQLKEIP--P SSGSSQELKT
           --NHVSLKID DD-------- LRQCKYDKKR VILKDLK-HN DGNFTEKQKI
           GASRLTLSLR GSAHGKYQIF ANTGHFKGNV VAIKHVN-KK RIELTRQVLF
           NTSKLSLASA QSSRCSNQVF TPTARFRGVV VRIKELKFSR RKDISREIMK
           GSLDVENISL QQS-LPPQVY TTIGQFKGER VAIKKVN-VK KVDLTPQLLW
           GSLNYENFSL QQSQLPAQLF TTIGIYKGER VAIKKVA-KK KVYITSTLLW
           GISIGSLKNL GFSGSATAHL DMRARYNGDL VQLKEVN--- ---GSAELRT
           GQSQVSLSSN PDTDRYTTIF APIGMYRGQL YAIKKVR-KK SIDITREMKK
           GSTQVCRQSI LAGATTKRAF TNIGLYRGNI VAINYLH-KR SVDITRTIRK
           ---------- ---------- -------GER VAIKKVA-KK KVYITSTLLW
           GNSKVSLMSA QSSRWTNQFV TSTGRLRGAV VRIKELKFPR KRDISREIMK
           GISIGSLKNL GLPSSGSAAI DHKARYNGDL VQLKEIP--- --SASHELKT
           SQSQVSLSSN PDADRYTTIF TPIGLYKGQL YAIKKVR-KK SVDITREMKK
           GSSQLTLMSE DMSIGDRQIF IPVGMFRKSK VAIKPVE-VD NVQLTRSLML
           GISIGSLKNL GLTGSGSGAL EFKARYNGDL VQLKEIP-SS SSGSSQELKT
           NTSKLSLASA QSSRCSNQVF TPTAGFRGVV VRIKELKFSR RKDISREIMK
           GSSQATIYSE DLSLGDRQIY IQFGFYKGCK VAIKKIN-IH NLNLNRTMML

           ELKLMREVRH ENIINFIGAS TDHGVIIFTT YCARGSLEDV LA-NEDLHLD
           ELKQMREIRH ENLITFVGAS IDHGVSILTS YCARGSLVDV LS-NEDLKLD
           ELKHMRDVQN EHLTRFVGAC TDPPICILTE YCPRGSLQDI LE-NESITLD
           ELKMLRDMRH DNLNAFIGAC TDPPICIITE YCTRGSLKDV LE-NEDVKLD
           ELKQMRELRH ENLIPFVGAS VDHGVAILSN YCARGSLVDV LS-NKDLTLD
           ACSKLEEQRS DELEKSLELA DS-------- ---------- ----------
           EMRLLRELRH DNINSFIGAS VEPTILLVTD YCAKGSLYDI I-ENEDIKLD
           ELKRMKDIQH DHLVRFYGAC LDPSPFILTE YCPKGSLQDI LE-NETIKLD
           ---------- ---------- ---------- ---------- --------LD
           RFEMMKDLRH ENINPLLGFF YDSGFAIVTE FCSRGSLEDI LT-NQDVKLD
           AFSKLQELRH ENVALYLGLF LAPALAVVSE HCTRGSLQDL LA-QREIKLD
           EIKQARDVSH ENTVRFVGAC IDLPILILTE YCPKGSLKDV LE-NEAIQLD
           ELKLLRDMRH DNLNAFIGAC TDPPICIITD YCNRGSLKDV LE-NEDVKLD
           EFKRMKDIQH DHLVRFYGAC LDLHPFILTE YCPKGSLQDI LE-NETIKLD
           EMRLLRDLRH DNINSFIGAC VEPMILLVTD YCAKGSLYDI I-ENEDIKLD
           KLVMAHGLRH ENINPLIGWL NEPTTALVYE HCSRGSLQDV LI-MDEIKLD
           ELNKLLQIDY YNLTKFYGTV KLDT---VIE YCERGSLREV LNDTDGTFMD
           ELKHMRDVQF NHLTRFIGAC IDPPICIVTE YCPRGSLQDI LE-NDSINLD
           EMRLLRDLRH DNINSFIGAC VEPMILLVTD YCAKGSLYDI I-ENEDIKLD
           EIKQARDVSH ENTVRFVGAC IDLPVLILTE YCSRGSLKDV LE-NEAIELD
           EIKQARDVSH ENTVRFVGAC IDLPILILTE YCPKGSLKDV LE-NEAIQLD
           KLVMAHGLRH ENINPLIGWL SDPNTAMVFD YCSRGSLQDV LI-MDEIKLD
           ELKLLRDMRH DNLNAFIGAC TESPICIITE YCTRGSLKDV LE-NEDVKLD
           ELKQMRKLRH ENLITFIGAS VDHGVAILTS YCARGSLADV LA-NEDLSLD
           EIKQARDVSH ENTVRFVGAC IDLPILILTE YCPKGSLKDV LE-NEAIQLD
           EMRLLRELRH DNINSFIGAS VEPTILLVTD YCAKGSLYDI I-ENEDIKLD
           KLVMAHGLRH ENINPLIGWL NEPSTALVFE HCSRGSLQDV LI-MDEIKLD
           ELKLLRDARH DNICAFIGAC TDPPICIISE YCTRGSLKDI LE-NEDVKLD
           ELKRMKDLQH DHLVKFYGAC LDQRSFLLTE YCPKGSLQDI LE-NEQFQLD
           RLVMAHGLRH ENINPLIGWL NEPTTALVFE HCSRGSLQDV LI-MDEIKLD
           EMRLLRELRH DNINSFIGAC VEPMILLVTD YCAKGSLYDI V-ENEDIKLD
           ELKRMKDLQH DHLVRFYGAC LDP-PFVLTE YCPKGSLQDI LE-NETIKLD

           HMFISSLVSD ILKGMIYLHD SE-I-IsHGN LRSSNCLIDS RWVCQISDFG
           HMFVSSLVSD IVKGLIYLHD SD-VgS-HGN LRSSKILIDS RWVAQIADFG
           WMFRYSLTND IVKGMLFLHN GAiC-S-HGN LKSSNCVVDG RFVLKITDYG
           NMFTASMVAD ILRGMIYLHD SP-LrY-HGS LRTSNCLIDS RWVVKLSDFG
           HMFVSSLVSD IVKGLIYLHD SD-IgS-HGS LRPSKVLIDS RWVAQIADFG
           ---------- ---------- ---------- ---------- ----------
           DLFIASLIHD LIKGMIYIHN SQ-L-VyHGN LKSSNCVVTS RWMLQVTDFG
           WMFKISLMHD IVKGMAFLHS TElH-S-HGS LKSSNCVVDS RFVLKITDFG
           WSFRLSLLTD LVRGMRYLHG SP-IrV-HGT LSSRNCVVDA RWVLKITDYG
           WMFKSSLLLD LIKGMKYLHH RE-F-V-HGR LKSRNCVVDG RFVLKVTDYG
           WMFKSSLLLD LIKGIRYLHH RG-V-A-HGR LKSRNCIVDG RFVLKITDHG
           WNFRMSLIHD VVKGMAYLHN SD-VgV-HGK LRSCNCLIDG RFVLKISDFG
           NMFTASMVAD ILRGMIYLHD SP-LrF-HGS LRTSNCLIDS RWVVKLSDFG
           WMFKISLMHD IVKGMAFLHS TDlH-S-HGS LKSSNCVVDS RFVLKVTDFG
           DLFIASLVHD LIKAMIYIHS SA-LnY-HGN LKSSNCVVTS RWMLQVTDFG
           WSFRLSLLTD LVRGMRYLHG SP-IrV-HGT LSSRNCVVDA RWVLKITDYG
           WEFKISVLYD IAKGMSYLHS SKtE-V-HGR LKSTNCVVDS RMVVKITDFG
           WMFRYSLIND LVKGMAFLHN SI-IsS-HGS LKSSNCVVDS RFVLKITDYG
           ELFIASLVHD LIKAMIYIHS SA-LnY-HGN LKSSNCVVTS RWMLQVTDFG
           WNFRMSLIHD IVKGMNYLHN SDvA-A-HGK LRSCNCLIDG RFVLKISDFG
           WNFRMSLIHD VVKGMAYLHN SD-VgV-HGK LRSCNCLIDG RFVLKISDFG
           WSFRLSLLTD LVRGMRYLHT SPlR-V-HGA LTSRNCVVDA RWVLKITDYG
           NMFNASLVAD ILRGMIYLHD SP-LrF-HGT LRTSNCLIDS RWVVKLSDFG
           HMFVSSLVSD IVKGLIYLHD SD-VgS-HGN LRSSKILIDS RWVAQISDFG
           WNFRMSLIHD VVKGMAYLHN SD-VgV-HGK LRSCNCLIDG RFVLKISDFG
           DLFIASLIHD LIKGMIYIHN SQ-L-VyHGN LKSSNCVVTS RWMLQVTDFG
           WSFRLSLLTD LVRGMRYLHA SPlR-V-HGS LSSRNCVVDA RWVLKITDYG
           NMFIASMVAD IIRGVIYLHD SP-IrF-HGA LCTSNCLVDS RWVVKLTDFG
           WMFRLSLMHD IVRGMQFLHS SD-IrS-HGN LKSSNCVVDS RFVLKITDFG
           WTFRLSLLTD LVRGMRYLHG SP-IrV-HGS LSSRNCVVDA RWVLKITDYG
           DLFIASLVHD LVKAMIYIHS SA-LnY-HGN LKSSNCVVTS RWMLQVTDFG
           WMFKISLMHD IVKGMAFLHS TE-IhS-HGA LKSSNCVVDS RFVLKVTDFG

           LHELKEIIQF VKCPEGVFRP ALTHLDIPDY IRKCLCQCWD EDPEVRPDIR
           LHEF-DIVAR VMSPEGIFRP SLRGIDAPEY VIQLLHSCWE EDPEDRPDIR
           LES--EIIER VTRGEPPFRP SLALQSHLEE LGLLMQRCWA EDPQERPPFQ
           LF---ECLKR VLHPLNPFRP AIQPLETSDC VRECLRECWS EKPDDRPDFK
           LHEFKEIIAR VISPQGIFRP PLCGLDAPDY VIQCLQACWA EDPEDRPDIR
           ---------- ---------- ---------- ---------- ----------
           LHEL-EIVDY VKKLPDPFRP EVEAESCPDY VLACIRDCWA EDPEERPEFS
           LHQ--EIIKL VINGPPPFRP KVDEMYY-ED VNNIMVKCWS EDPMERLDFT
           MLN--EIIAK IKKPPPLIRP SVSKGAAPPE AINIMRQCWA ESPEMRPDFV
           FND--EIINR LKKPPPVYRP VVPPEHAPPE CLQLMKQCWA EAAEQRPTFD
           HGRLLEVVQR VRSPPPLCRP LVSMDQAPVE CILLMKQCWA EQPELRPSMD
           LRT--KIIER VAAHEPAFRP FVGQRDCPPD LLDLMEKCWS DSPDDRLTFA
           LFAFK----R VLNPLTPFRP AIQPLETSDC VRDCLKECWA ERPEDRPDFK
           LHQLREIIKL VRDGPAPFRP KVDESSY-ED VNNIMIKCWS EEPTDRPDFS
           LHDL-EIIDR VKALPDPFRP DIENENVSDY VINCIRDCWD ENADLRPDFP
           MLN--EIIAK IKKPPPLIRP SVSKGAAPPE AINIMRQCWA ESPEMRPDFV
           C----EKIFR VENSNKPFRP DLFLETAEEE VYLLVKNCWE EDPEKRPDFK
           LAS--EIVQK VRNGQPYFRP SIDRTQLNEE LVLLMERCWA QDPAERPDFG
           LHDL-RIIEL VRAIPEPFRP DIENDCIPDY VINCITDCWD ENPDSRPDFA
           LRTLTTILHK VRQ--NGFRP LIRERECPPD LLELMEKCWA DNQEERPTFS
           LRTLTAIVER VALHEPPFRP FVGQRDCPPD LLDLMEKCWS DSPDDRPTFS
           LNSF-EIIVK IKKPPPLIRP SVSKGAAPPE AINIMRQCWA EQPDMRPDFN
           LYAFK----- ---------- ---------- ---------- ----------
           LHEFKEIIAR VISPQGIFRP PLRGLEASDY VIQCLQACWE EEPDDRPDIR
           LRTLT----- VAAHEPPFRP FVGQRDCPPD LLDLMEKCWS DSPDDRPSFI
           LHEL-EIVDY VKKLPDPFRP EVEAESCPDY VLACIRDCWA EDPEERPEFS
           MLSF-EIIAK IKKPPPLIRP SVSKGAAPPE AINIMRQCWA ENPEMRPDFA
           LFA--QCLQK VLQPQNPYRP SLQPLETADC VSECLRECWA ERPEDRPDFK
           LHTLR----- ---------- ---------- ---------- ----------
           I----EIITK IKKPPPLIRP SVSKGAAPPE AINIMRQCWA ESPEMRPDFV
           LHDL-SIVEL VRSYPEPFRP DIDSDTVPDY VINCIRECWD ENPESRPEFP
           LHQLREIIKL VKNGPMPFRP RVDETSY-ED VNNIMVKCWA EEPLERPDFN

           LVRMHLKELQ AGLKPNIFDN MLSIMEKYAY NLEGLVQERT NLLYEEKKKT
           LVRVKLKPMQ AGLKPNIFDN MLAIMEKYAY NLEGIVQERT NQLSEEKKKT
           QIRLTLRKFN RENSSNILDN LLSRMEQYAN NLEELVEERT QAYLEEKRKA
           TIRNKLRVLR KGMKPNIFDN MMAMMEKYAT NLEQLVDERT DQLQEEKKKT
           LVRVKLKPMQ AGLKSNIFDN MLAIMEKYAY NLEGIVQERT NQLTEEKKKT
           ---------- ---------- ---------- ---------- ----------
           VIRNRLKKMR GGKTKNIMDQ MMEMMEKYAN NLEDIVTERT RLLCEEKMKT
           VLKTIIRKIN KENSGNILDN LLQRMEQYAN NLEALVEERT QDYFEEKRKC
           MICERFKQLN HGRKVNFVDT MFQMLEKYSN NLEELIRERT EQLDMERKKT
           EIFNQFKTFN KGKKTNIIDS MLRMLEQYSS NLEDLIRERT EELEIEKQKT
           HTFDLFKNIN KGRKTNIIDS MLRMLEQYSS NLEDLIRERT EELELEKQKT
           QIRSTVKLIM KGFCENLMDD LLRRMEQYAN NLESLVEEKT EQLSMEKRRT
           TIRNRLRVLR KGMRPNIFDN MMAMMEKYAN NLEQLVDERT DQLQEEKKKT
           GLKTIIRKIN KENSGNILDN LLQRMEQYAN NLEALVDERT QDYFEEKRKC
           NIRNRLKRMR GGKSKNIMDQ MMEMMEKYAN NLEEIVQDRT RLLCEEKRKT
           MICERFKQLN HGRKVNFVDT MFQMLEKYSN NLEELIRERT EQLDMERKKT
           KIETTLAKIH DQKNESYMDT LIRRLQLYSR NLEHLVEERT QLYKAERDRA
           QIKGFIRRFN KEGGTSILDN LLLRMEQYAN NLEKLVEERT QAYLEEKRKA
           SIRNRLKRMR GGKSKNIMDQ MMEMMEKYAN NLEEIVQDRT RLLCEEKRKT
           TIRSNIRTIM KGFCENLMDD LLNRMEQYAN NLESLVEEKT RQLSLEKQRT
           GIRSSVRLIM KGFCENLMDD LLRRMEQYAN NLESLVEEKT EQLSMEKRRT
           SVYERFKMLN HGRKVNFVDT MFQMLEKYSN NLEELIRERT EQLDIERKKT
           ---------- ---------- MMAMMEKYAN NLEQLVDERT DQLQEEKKKT
           LVRVKLKPMQ AGLKPNIFDN MLAIMEKYAY NLEGIVQERT NQLTEEKKKT
           QIKSTVKLIM KGFCENLMDD LLRRMEQYAN NLESLVEEKT EQLSMEKRRT
           VIRNRLKKMR GGKTKNIMDQ MMEMMEKYAN NLEDIVTERT RLLCEEKMKT
           TICERFKQLN HGRKVNFVDT MFQMLEKYSN NLEELIRERT ELLDIERKKT
           TIRTKLRPLR KGMRPNIFDN MMAMMEKYAN NLEALVDDRT DQLQEEKKKT
           ---------- ---------N LLKRMELYAN NLEELVEERT QDYHEEKKKC
           TICERFKQLN HGRKVNFVDT MFQMLEKYSN NLEELIRERT EQLDVERKKT
           QIRAKLKRMR GGKSKNIMDQ MMEMMEKYAN NLEEIVQDRT RLLCEEKRKT
           LLKTIIRKIN KENSGNILDN LLQRMEQYAN NLEALVEERT QDYFEEKRKC

           DMLLYQMLPR PVAELLKRGD PVEAECFDCV TILFSDIVGF TELCTTSTPF
           ESLLLRMLPK SVAESLKRGE RVEAECFDCV TIFFSDLVGF TELCAQSTPF
           EALLYQILPH SVAEQLKRGE TVQAEAFDSV TIYFSDIVGF TALSAESTPM
           EALLLEMLPR PVAEQLKRGH KVEAESYDLV TIYFSDIVGF TSMSAESTPL
           ENLLLRMLPR SVAESLMRGE RVEAECFSSV TIFFSDLVGF TELCAQSTPF
           ---------- ---------- ---------- ---------- ----------
           EDLLHRMLPQ SVAEKLTMGQ GVEPVSYDLV TIYFSDIVGF TAMSAESTPL
           EELLYQLLPR SVAAQLIMGK SVIAETYDQV TIYFSDIVGF TSISAQSTPM
           EQLLNRMLPS SVAERLKLGL AVEPEEFSEV TIYFSDIVGF TTISAHCTPV
           EKLLTQMLPP SVAESLKKGC TVEPEGFDLV TLYFSDIVGF TTISAMSEPI
           DRLLTQMLPP SVAEALKTGT PVEPEYFEQV TLYFSDIVGF TTISAMSEPI
           EELLYQVLPR PVAQQLLAGE MVQPEQFECV TIYFSDIVGF TALCATSRPM
           EALLLEMLPR PVAEQLKRGH KVEAESYDLV TIYFSDIVGF TSMSAESTPL
           EELLYQLLPK SVAAQLIMGK SVIAETYDQV TIYFSDIVGF TSISAQSTPM
           EDLLHRMLPQ PVAEKLTKGL GVEPVSYDSV TIYFSDIVGF TAMSAESTPL
           EQLLNRMLPS SVAERLKLGL AVEPEEFSEV TIYFSDIVGF TTISAHCTPV
           DRLNFMLLPR LVVKSLKEKG FVEPELYEEV TIYFSDIVGF TTICKYSTPM
           EALLYQILPH SVAEQLKRGE TVQAEAFDSV TIYFSDIVGF TALSAESTPM
           EDLLHRMLPQ PVAEKLTMGL GVEPVSYDSV TIYFSDIVGF TAMSAESTPL
           EELLYQILPR PVAQQLMAGD LVEPEEFSSV TIYFSDIVGF TELCARSSPM
           EELLYQVLPR PVAQQLLAGE MVQPEQFECV TIYFSDIVGF TALCAQSRPM
           EQLLNRMLPS SVAEKLKMGL AVDPEEFSDV TIYFSDIVGF TTIAAHCSPV
           EALLLEMLPR PVPDQSRAAT KSKPRAYDLV TIYFSDIVGF TSMSAESTPL
           ESLLLRMLPR SVAESLMRGE RVEAENFDCV TIFFSDLVGF TELCAQSNPF
           EELLYQVLPR PVAQQLLAGE MVQPEQFECV TIYFSDIVGF TALCAQSRPM
           EDLLHRMLPQ SVAEKLTMGQ GVEPVSYDLV TIYFSDIVGF TAMSAESTPL
           EQLLNRMLPS SVAEKLKLGL AVEPEEFAEV TIYFSDIVGF TTIAAHCTPV
           DALLHEMLPR CVADQLKKGH KVDPEHYEQV SIYFSDIVGF TAMSAECTPL
           EKLLYQLLPQ SVAAQLISGQ PVVAETFDQV TIYFSDIVGF TAISAESTPM
           EQLLNEIHSN SVADRLKLGL AVEPEEFAEV TIYFSDIVGF TTIAAHCTPV
           EDLLHRMLPQ PVAEKLTMGL GVEPVSYDSV TIYFSDIVGF TAMSAESTPL
           EELLYQLLPR SVAAQLIMGK SVIAETYDQV TIYFSDIVGF TSISAQSTPM

           EVVEMLNDWY TCCDSIISNY DVYKVETIGD AYMVVSGLPL QNGSRHAGEI
           EVVEMLNDLY TCCDFIISSY DVYKVETIGD AYMVVSGLPL RNGDRHAGEI
           QVVTLLNDLY TCFDAVIDNF DVYKVETIGD AYMVVSGLPV RNGRLHACEV
           QVVDFLNDLY TCFDSIIGHY DVYKVETIGD AYMVVSGLPI RNGLTHAAEI
           EVVEMLNDLY TCCDFIISSY DVYKVETIGD AYMVVSGLPI RNGDRHAGEI
           ---------- ---------- ---------- ---------- ----------
           QVVNFLNDLY TVFDRIIRGY DVYKVETIGD AYMVVSGLPI KNGDRHAGEI
           QVVDLLNDLY TCFDSIVENF DVYKVETIGD AYMVVSGLPV RNGNLHAREI
           QVVDLLNDLY TCFDATINAY NVYKVETIGD AYMVVGGLPV RTPD-HAEQI
           EVVDLLNDLY TLFDAIIGSH DVYKVETIGD AYMVASGLPK RNGSRHAAEI
           EVVDLLNDLY TLFDAIIGSH DVYKVETIGD AYMVASGLPQ RNGQRHAAEI
           EVVDFLNDLY STFDRIIGFY DVYKVETIGD AYMVVSGLPE RNGHDHAREI
           QVVDFLNDLY TCFDSIIGHY DVYKVETIGD AYMVVSGLPI RNGLIHAAEI
           QVVDLLNDLY TCFDSIVENF DVYKVETIGD AYMVVSGLPV RNGNLHAREI
           QVVNFLNDLY TVFDRIIKGY DVYKVETIGD AYMVVSGLPI TNGNRHVGEI
           QVVDLLNDLY TCFDATINAY NVYKVETIGD AYMVVGGLPV RTPD-HAEQI
           EVVDMLNDIY KSFDHIVDHH DVYKVETIGD AYMVASGLPK RNGNRHAIDI
           QVVTLLNDLY TCFDAIIDNF DVYKVETIGD AYMVVSGLPG RNGQRHAPEI
           QVVNFLNDLY TVFDRIIKGY DVYKVETIGD AYMVVSGLPI TNENRHVGEI
           DVVNFLNDLY STFDRIIGFY DVYKVETIGD AYLVVSGLPE PNGDKHAREI
           EVVDFLNDLY STFDRIIGFY DVYKVETIGD AYMVVSGLPE RNGHDHAREI
           QVVDLLNDLY TIFDATINAY NVYKVETIGD AYMVVSGLPV KIPD-HAEQI
           QVVDFLNDLY TCFDSIIGHY DVYKVETIGD AYMVVSGLPI RNGLTHAAEI
           EVVEMLNDLY TCCDFIISSY DVYKVETIGD AYMVVSGLPI RNGDRHAGEI
           EVVDFLNDLY STFDRIIEFY DVYKVETIGD AYMVVSGLPE RNGHDHAREI
           QVVNFLNDLY TVFDRIIRGY DVYKVETIGD AYMVVSGLPI KNGDRHAGEI
           QVVDLLNDLY TCFDATINAY NVYKVETIGD AYMVVSGLPV RTPD-HAEQI
           QVVDFLNDLY TCFDSIIGHY DVYKVETIGD AYMVVSGLPL RNGDLHAAEI
           QVVQFLNDLY TCFDSIVENF DVYKVETIGD AYMVVSGLPI RNGNQHAREI
           QVVDLLNDLY TCFDATINAY NVYKVETIGD AYMVVGGLPV RTPD-HAEQI
           QVVNFLNDLY TVFDRIIKGY DVYKVETIGD AYMVVSGLPI SNGNRHVGEI
           QVVDLLNDLY TCFDSIVENF DVYKVETIGD AYMVVSGLPM RNGNLHAREI

           ASLALHLLET VGNLKIRHKP TETVQLRIGV HSGPCAAGVV GQKMPRYCLF
           ASLALHLLNS ISNLEIRHRP GEFIQMRIGI HSGQCVAGVV GLKMPRYCLF
           ARMALALLDA VRSFRIRHRP QEQLRLRIGI HTGPVCAGVV GLKMPRYCLF
           ASMSLQLLDA VSEFKIRHRP NDRLYLRIGI HSGPVCAGVV GLKMPRYCLF
           ASLALHLLKS LSNLEVRHRP GEFIQIRIGI HSGQCVAGVV GLKMPRYCLF
           ---------- ---------- ---------- ---------- ----------
           ASMALELLHA VKQHRIAHRP NETLKLRIGM HTGPVVAGVV GLTMPRYCLF
           SRLALALLAA VHKFTIRHRP NEQLKLRIGL HSGPCVAGVV GLKMPRYCLF
           ATMALDLLHQ SGNFKVRHLP GVPLQLRIGL HTGPCCAGVV GLTMPRYCLF
           ANMSLDILSS VGTFKMRHMP EVPVRIRIGL HSGPVVAGVV GLTMPRYCLF
           ANMSLDILSA VGTFRMRHMP EVPVRIRIGL HSGPCVAGVV GLTMPRYCLF
           GLMSLAVLDA VKSFTIKHKP DQQLKIRIGI HSGPVCAGVV GQKMPHYCLF
           ASMSLQLLEA VAEFKVRHRP NDRLYLRIGI HSGPVCAGVV GLKMPRYCLF
           SRMALRLLAA VYKFTIRHRP NEQLRLRIGL HSGPCVAGVV GLKMPRYCLF
           ASMALELLQA VRSHRIAHRP NETLKLRIGI HTGPVVAGVV GLTMPRYCLF
           ATMALDLLHQ SGNFKVRHLP GVPLQLRIGL HTGPCCAGVV GLTMPRYCLF
           AKMALEILSF MGTFELEHLP GLPIWIRIGV HSGPCAAGVV GIKMPRYCLF
           ARMALALLDA VSSFRIRHRP HDQLRLRIGV HTGPVCAGVV GLKMPRYCLF
           ASMALELLQA VRSHRISHRP NETLKLRIGI HTGPVVAGVV GLTMPRYCLF
           ALMALDILRA VSSFNLRHKP EYKIQIRIGM HSGSVCAGVV GKKMPHYCLF
           GLMALAILDA VRSFTIKHKP EYQLKIRIGI HSGPVCAGVV GQKMPHYCLF
           ATMALDLLHQ SGRFNVKHLP GVPLQLRIGL HTGPCCAGVV GLTMPRYCLF
           ASMSLQLLDA VSEFKIRHRP NDTLYLRIGI HSGPVCAGVV GLKMPRYCLF
           ASLALHLLNS LSNLEIRHRP GEFIQIRIGI HSGQCVAGVV GLKMPRYCLF
           GLMSLAILDA VKSFTIKHKP EQQLKIRIGI HSGPVCAGVV GQKMPHYCLF
           ASMALELLHA VKQHRIAHRP NETLKLRIGM HTGPVVAGVV GLTMPRYCLF
           ATMALDLLSQ SGHFKVRHLP GVPLQLRIGL HTGPCCAGVV GLTMPRYCLF
           ATMSLHLLSA VSEFKIRHRP TNRLLLRIGI HSGPVCAGVV GLKMPRYCLF
           ARLALALLEA VHNFRIHHRP EDRLKLRIGL HTGACVAGVV GLKMPRYCLF
           ATMALDLLHQ SGNFKVRHLP GVPLQLRIGL HTGPCCAGVV GLTMPRYCLF
           ASMSLELLQA VRTHRISHRP NETLKLRIGI HTGPVVAGVV GLTMPRYCLF
           SRMALALLAA VYKFSIRHRP NEQLRLRIGL HSGPCVAGVV GLKMPRYCLF

           GDTVNTASRM ESTGDSMRIH ISEATYQLLQ VIGSYVCIER GLTSIKGKGD
           GDTVNTASRM ESNGEALKIH ISSITYGLLK KLGGYKCEER GIIKVKGKGE
           GDTVNTASRM ESNGEALKIH LSSETKAVLE EFGGFELELR GDVEMKGKGK
           GDTVNTASRM ESTGLQLKIH CSLQTKEILD SLGGYHFEDR GFIPMKGKGE
           GDTVNTASRM ESTGEALKIH ISSVTYNLLK KIGGYRFEER GVIKVKGKGD
           ---------- ---------- ---------- ---------- ----------
           GDTVNTASRM ESNGEALKIH ISNKCKLALD KLGGYITEKR GLVNMKGKGD
           GDTVNTASRM ESNGEPLKIH ISHTTKTLLD TFGTFEVTER GLVPMKGKGE
           GDTVNTASRM ESTGSSWRIH MSQQTCNLLE QAGGYIIEPR GPIEIKGKGK
           GDTVNTASRM ESTGLPYRIH VSLSTVTILQ NLEGYEVELR GRTELKGKGT
           GDTVNTASRM ESTGLPYRIH VNLSTVGILR ALSGYQVELR GRTELKGKGA
           GDTVNTASRM ESTGHPLKIH VSEAAKQILD KFGTFRTELR GEVELKGKGI
           GDTVNTASRM ESTGQPLKIH CSLQTKEILD SLGGYQFQER GLVPMKGKGD
           GDTVNTASRM ESNGEALKIH VSHTTKLLLD TFGTFDLTER GLVPMKGKGE
           GDTVNTASRM ESNGEALKIH ISQQCKDALD TLGGYVIVER GLIAMKGKGE
           GDTVNTASRM ESTGSSWRIH MSQQTCNLLE QAGGYIIEPR GPIEIKGKGK
           GDTVNTASRM ESTGLPLRIH VSGSTIAILK RTCQFLYEVR GETYLKGRGN
           GDTVNTASRM ESNGQALKIH VSSTTKDALD ELGCFQLELR GDVEMKGKGK
           GDTVNTASRM ESNGEALKIH ISGQCKEALD RLGGYVVVER GLISMKGKGE
           GDTVNTASRM ESTGQPGKIH VSSATKAILD KFGTFQMEQR GDVELKGKGT
           GDTVNTASRM ESTGHPLKIH VSEAAKQILD KFGTFRTELR GDVELKGKGI
           GDTVNTASRM ESTGSSWRIH MSQETRDRLD ARGGYAIEPR GLIDIKGKGM
           GDTVNTSSRM ESTGLPLKIH CSLQTKEILD SLGGYHFEER GLIPMKGKGD
           GDTVNTASRM ESTGDAMKIH ISSVTYNLLK KIGGYRFEER GVINVKGKGD
           GDTVNTASRM ESTGHPLKIH VSEAAKQILD KFGTFRLELR GEVELKGKGI
           GDTVNTASRM ESNGEALKIH ISNKCKLALD KLGGYITEKR GLVNMKGKGD
           GDTVNTASRM ESTGSSWRIH MSQQTCNLLE KAGGYVIEPR GPIEIKGKGK
           GDTVNTASRM ESSGVPLKIH CSWQCRQLLD RLGGYHFAER GVISMKGKGD
           GDTVNTASRM ESNGEALKIH ISETTKEALD EFGTFVTTRR GFVPMKGKGE
           GDTVNTASRM ESTGSSWRIH MSPQTCNLLE QAGGYVIEPR GPIEIKGKGK
           GDTVNTASRM ESNGEALKIH ISPQCRDALE ELGGYVMVER GLIALKGKGD
           GDTVNTASRM ESNGEALKIH VSSTTKQLLD TFGTFDVTER GLVPMKGKGE

           MRTYWLTKRQ QPELTPD
           MRTYWLLGED DQKRMDR
           VRTYWLLGER GSSTRG-
           QRTFWLVGED PEARAKR
           MRTYWLIGED DQKKMDR
           ---------- -------
           VVTWWLTGAN ENAIQKK
           MLTYWLNGER TVPMQT-
           MHTYWLLGKK GFDKVLP
           EETFWLIGKK GFMKPLP
           EDTFWLVGRR GFNKPIP
           VTTYWLLECS EPDPRPP
           QRTFWLVGED PDARARR
           MLTYWLNGER TEAIAAA
           VMTYWLEAAT EQAIQKI
           MHTYWLLGKK GFDKVLP
           ETTYWLTGMK DQKFNLP
           MRTYWLLGER KGPPGLL
           VMTYWLEAAT DKAIQKQ
           VTTYWLNSTS EGEARPP
           VTTYWLLECS EPDPR--
           MNTFWLLGKK GFDKPLP
           QRTFWLVGED PEARAKR
           MRTYWL---- -------
           CTTFWLLECS EPDPRPP
           VVTWWLTGAN ENAIQKK
           MHTYWLLGKK GFDKALP
           QRTYWLLGED EEARTRR
           MLTYWLEGEV PRPNSLI
           MHTYWLLGKK GFDKVLP
           VMTYWLEGAT DDAIQKQ
           MLTYWLNGEK TESSF--
