# Supplementary material for: Phylogenetic Investigation of Peptide Hormone and Growth Factor Receptors in Five Dipteran Genomes
Source: Front Endocrinol (Lausanne). 2013 Dec 16;4:193. doi: 10.3389/fendo.2013.00193 (PMC3863949; doi:10.3389/fendo.2013.00193)
Supplement: Supplementary file 2 [file 73172_Vogel_DataSheet2.ZIP › alignments/SOM data 5 - PRK.phy]

 97 257
CPIJ001844 QLLEVLGEGA FGLVRKGTLN GTD--VAVKM LKEHPSVQNI QEF-QQEIDV
CPIJ000058 ---------- ---------- ---------- ---------- ----------
AAEL003928 KLGKQLGAGA FGVVMKAIAS GDETVVAVKM VKKQTDNEVM R-ALISELKI
GI19081    -KGGVLGMGA FGRVYKGVWV PEGEPVAIKE LLKTSGAESS Q-EFLNEAYA
AAEL012125 ---------- ---------- ---------- ---------- ----------
CG14396    QLDTVLGEGE FGQVLKGFAT EIAGTVAVKM LKKGSNSVEY -MALLSEFQL
GI10656    QLLEQKASGR FGDVWQAKLH GQD--VAVKI FRMQEKDSWT TEN---EIYK
CG1891     TLIECIGRGK YGEVWRGHWH GES--IAVKI FFSRDEESWK RET---EIYS
CPIJ013924 RFVEELGEGA FGKVYKGELT QKDGFVAVKA LKENASAKTQ ADF-KREIEL
CG8250     QLVNALGKGA FGEVYMALYR HRDGGVAVKT LREDPKREKE E-DFLKEAAI
AAEL001915 -INRRLGEGA FGTVYGGEAQ IGDEAVAVKT LKIGSTTEDK VD-FLSEAEA
AAEL010374 RFVEELGEGA FGKVYKGELT QKDGFVAVKA LKENASAKTQ ADF-KREIEL
AAEL015125 ---------- ---------- ---------- ---------- ----------
CPIJ002245 --IKDLGQGA FGRVFQAKAP GLIALVAVKM LKDEASQDLQ VDF-EREACL
GI19175    ---------- --KVYKGQLT QPNKNVAIKA LKENASLKTQ QD-FKREIEL
AGAP008744 ---------- ---------- ---------- ---------- ----------
CG10776    -LIGMLGSGK YGTVMKGLLH DQE--VAVKI YPEEHHQYYV NER---NIYA
AGAP008742 -IVEKLGCGA FGELHLCETK GYSTLVAVST LRPGASDHMK K-EFRSKAKQ
AAEL009339 QMVHSVGKGR YGEVWLAKWR DER--VAVKI FHTTEEASWF RET---EIYQ
AGAP009157 -INRRLGEGA FGTVYGGEAQ IGDEAVAVKT LKVGSTTEDK V-DFLSEAEA
AAEL001711 QLVEVIGKGR FGEVWRGKWR GEN--VAVKI FSSREECSWF REA---EIYQ
CPIJ004799 QMVHQVGKGR YGEVWLAKWR DEK--VAVKT FLTTEEASWF RET---EIYQ
GI23836    --LTPLGQGS FGMVYRGILK AQNNPCAIKT VTENATDRER -INFLSEASV
AGAP012424 -QLEELGQGS FGMVYKGIMT KLGNPCAIKT VTENATERER D-SFLIEATI
CG4926     EFLEELGEGA FGKVYKGQLL QPNKTVAIKA LKENASVKTQ QD-FKREIEL
CPIJ010280 RLVKALGQGA FGEVYQGLYR HRDGPVAVKT LPEMSTGQAE SD-FLMEAAI
AGAP008899 --DATLGEGE FGKVLKGFAT DLPETVAVKM LKTGANSVEL L-ALLSEYQL
CG14026    QMVRLVGKGR YGEVWLAKWR DER--VAVKT FFTTEEASWF RET---EIYQ
AGAP008247 QLVDVIGKGR FGEVWRGRWR GEN--VAVKI FSSREECSWS REA---EIYQ
AAEL002317 -QLEELGQGS FGMVYKGILT QLRGPCAIKT VNESATAREK D-SFLLEASV
CPIJ012088 KLGKTLGCGA FGVVIMATAQ GKESTVAVKM VRKQTDNVVM R-ALISELKI
GI14251    KLGKQLGAGA FGVVLKGEAE GIKNTVAVKM VKRTADAEVV R-ALVSELKI
AAEL007384 QLVDLKARGR FGVVWKAQLM SQE--VAVKI FPMQEKQSWL TEQ---EIFK
AAEL003969 RLVKALGQGA FGEVYQGLYR HRDGPVAVKT LPEMSTGQAE SD-FLMEAAI
CG1389     --QDVLGEGA FGLVRRGVYK KRQ--VAVKL LKDEPNDEDV Y-AFKCEIQM
CG10079    -KGGVLGMGA FGRVYKGVWV PEGEPVAIKE LLKSTGAESS EE-FLREAYI
CPIJ012087 KLGKTLGCGA FGVVIMATAQ GKESTVAVKM VRKQTDNVVM R-ALISELKI
AAEL001370 --IKDLGQGA FGRVFQAKAP GLIALVAVKM LKDEASQDLQ VDF-EREACL
AGAP000489 TIEAIIGGGE FGDVCRGRLK VPPNDVAIKT LKPGSSEKAR CD-FLTEASI
AAEL004319 --GGVMGMGA FGRVFKGVLM PEGEPVAIKV LIEMSGSESS K-EFLEEAYI
AGAP006988 --IKDLGQGA FGRVFQAKAP GLVALVAVKM LKDEASQDLQ VDF-EREACL
CPIJ010962 -INRRLGEGA FGTVYGGEAQ IDGDAVAVKT LKIGSTTEDK VD-FLSEAEA
AAEL007123 ----TLGEGE FGKVLKAYAT DLPDTVAVKM LKTGANSVEL L-ALLSEYQL
CPIJ011079 ---------- ---------- ---DLVAVST LRPGASEHVK K-EFRAKAKQ
GI22298    --ENKLGNGG FGEVFKGEWK QLE--VAIKA MNYIHKHNDK TQIHLQELKY
AGAP012476 QLVDVIGKGR FGEVWRGRWR GEN--VAVKI FSSREECSWS REA---EIYQ
CPIJ004526 KLVSMIGQGK YGTVWKGVVN EQH--VAVKI FTAQHRQYFL NEK---DVYT
AGAP007729 -LCECIGRGR YGEVWRGIWH GES--VAVKI FFSRDEDSWK RET---EIYG
GI23882    -LGATLGEGA FGRVVMAEVN NA--IVAVKM VKEGHTDDDI A-SLVREMEV
AAEL002172 -LGKSLGEGA FGKVVMAEAN GLVKVVAVKM LKEGHTDADV KDL-VCEMEV
CPIJ019107 KLGKQLGAGA FGVVMKATAS GDETIVAVKM VKKQTDNEVM R-ALISELKI
CPIJ007391 --GKSLGEGA FGKVVMAEAQ GLVKVVAVKM LKEGHTDADV KDL-VCEMEV
CG1511     TIEAIIGGGE FGDVCRGRLK IPPNDVAIKT LKPGSSEKAR CD-FLTEASI
DAA06504.1 -INRRLGEGA FGTVYGGEAR LDSDAVAVKT LKAGQSTEDR LDF-LAEAEA
AAEL002404 ---------- ---------- ---------- ---------- ----------
CPIJ017089 QLVEVIGKGR FVSV-RGKWR GEN--VAVKI FSSREECSWF REA---EIYQ
AAEL017107 ---------- ---------- ---------- ---------- ----------
CPIJ014117 ---ECIGRGR YGEVWRGIWH GES--VAVKI FFSRDEDSWK RET---EIYS
GI17995    -LDTVLGEGE FGQVLKGYAT EIAGTVAVKM LKKGANSVEY -MALLSEFQL
CG7223     -LGATLGEGA FGRVVMAEVN NA--IVAVKM VKEGHTDDDI A-SLVREMEV
AGAP012070 RLVKALGQGA FGEVYQGLYR HRDGPVAVKT LPEMSTGQAE SD-FLMEAAI
CG8224     -LCHVIGKGR FGEVWRGRWR GEN--VAVKI FSSREECSWF REA---EIYQ
AAEL012152 -LCECIGRGR YGEVWRGIWH GES--VAVKI FFSRDEDSWK RET---EIYS
CG8222     KLGKQLGAGA FGVVLKGEAK GIRRTVAVKM VKATADNEVV R-ALVSELKI
GI20087    -LCHVIGKGR FGEVWRGRWR GEN--VAVKI FSSREECSWF REA---EIYQ
GI19992    TLIECIGRGK YGEVWRGHWH GES--IAVKI FFSRDEESWK RET---EIYS
AGAP008819 --GGVLGMGA FGRVFKGVWM PEGEPVAIKV LMEMSGSESS K-EFLEEAYI
CG33531    -IVEKLGSGV FGELHLCETN VLNDLVAVAT LRPGANDHLR K-EFRSKAKQ
AGAP009329 QMVHSVGKGR YGEVWLAKWR DEK--VAVKI FFTTEESSWF RET---EIYQ
AGAP008813 KLGKQLGTGA FGVVMKATAQ EDETTVAVKM VKKQTDNEVM R-ALVSELKI
CG18402    --LAPLGQGS FGMVYEGILK SFPPECAIKT VNENATDRER T-NFLSEASV
CG31234    -LGSILGEGA FGRVVMAEAE GLPRIVAVKM VKEEHTDTDM A-SLVREMEV
AGAP000763 --KDIKARGR FGVVWRAQLG NQE--VAVKI FPMQERQSWI TEQ---DIFK
AAEL004165 KLVSMIGQGK YGTVWKGIVN EQH--VAVKI FTAQQRQYFL NEK---DIYS
CG7904     QLLEQKASGR FGDVWQAKLN NQD--VAVKI FRMQEKESWT TEH---DIYK
CPIJ000502 ----TLGEGE FGKVVKGFAT DLPETVAVKM LKTGANSVEL L-ALLSEYQL
AAEL008301 TIEAIIGGGE FGDVCRGRLK IPPNDVAIKT LKPGSSEKAR CD-FLTEASI
CPIJ019761 ---------- ---------- ---------- ---------- ----------
GI18496    QLVNALGKGA FGEVYLALYR HRDGPVAVKT LREDPKREKE E-DFLKEAAI
AGAP006219 RFVEELGEGA FGKVYKGELT QKNGFVAVKA LKENASAKTQ ADF-KREIEL
GI14095    TIEAIIGGGE FGDVCRGRLK IPPNDVAIKT LKPGSSEKAR CD-FLTEASI
GI19986    -YVRSLGQGA FGRVFQAKAP GLVPLVAVKM LKDDATDQMQ TDF-EREACL
AAEL010923 QLMDVLGEGA FGFVLLTTAV GESRDVAVKM LKECPSLADI K-AFRREIEV
AGAP005763 ---------- ---------- ---------- ---------- ----------
CPIJ018269 TLGDTLGEGA FGRVVMAEAH GLLEKVAVKM LKKGHTDVDV KN-LVCEMEV
CPIJ017753 --IDLKARGR FGVVWKGQLH AQE--VAVKI FPMQEKQSWI TEQ---EIFK
GI19788    QMVRLVGKGR YGEVWLAKWR DER--VAVKT FFTTEEASWF RET---EIYQ
AAEL002640 VIVEKLGCGV FGELHLCETK GYSSLVAVST LRPGASEHVK K-EFRAKAKQ
AAEL009652 QLVDLKARGR FGVVWKAQLM SQE--VAVKI FPMQEKQSWL TEQ---EIFK
GI11419    -LIGMLGSGK YGTVMKGMLH DQE--VAVKI YPEAHHQYYV NER---NIYA
AGAP005567 KLVSMIGQGK YGTVWKGIVN EKP--VAVKI FSAQHRQYFL NER---DIYT
GI11510    ---------- ---------- ---------- ---------- ----------
GI11477    VIVEKLGSGV FGELHLCETN LNATLVAVAT LRPGAGDHLR -KEFRSKAKQ
CG4007     -YVRSLGQGA FGRVFQARAP GLVPLVAVKM LKDDASDQMQ M-DFEREACL
AGAP003108 HLGKSLGEGM FGKVVMAEAH GLVKVVAVKM LKEGHTDADV KDL-VCEMEV
GI19191    --QDVLGEGA FGLVRRGVYK QRQ--VAVKL LKDHPNEEDV QAF-KCEIEM
AAEL004932 -LGKSLGEGA FGKVVMAEAN GLVKVVAVKM LKEGHTDADV KDL-VCEMEV

           MKSVgSHPNV VGIVGHFTAP NEMMLLTEYC SEGNLLNYLR LTPPISSSEL
           ---------- ---------- ---------- ---------- -DAIITSCEL
           MVHLgQHLNV VNLLGAVTKK RELMVIVEYC RFGNVQNFLL KHRPYFIDQ-
           MATV-EHGNL LKLLAVCM-S SQMMLITQLM PLGCLLDYVR NRDKIGSKAL
           ---------- ---------- ---------- ---------- -------HML
           LQEV-SHPNV IKLLGACTSS EAPLLIIEYA RYGSLRSYLR GVEPVNVKMV
           LPRM-RHPNI LEFLGVEKHK PEYWLISTYQ HNGSLCDYLK -SHTITWTEL
           TILL-RHENI LGFIGSDMTC TQLWLMTHYY PLGSLFDHLN -RNALSHNDM
           ISDL-KHDNI VCILGVVLKE EPLCMLFEYM AQGDLHEFLI EGKQLTQLQF
           MAKF-NHPNM VHLIGVCFDR QPYYIVLELL AGGDLQKFLR RPSLLTMKDL
           MKRF-DHNNI VKLLGVCLQT EPVYTIMEFM LYGDLKTYLL EDSDISPKRL
           ISDL-KHDNI VCILGVVLKE EPLCMLFEYM AQGDLHEFLI EGKQLTQLQF
           ---------- ---------- TQLWLITHYY PLGSLFDHLN -RTALSHHQM
           LAEF-DHPNI VKLLGVCALG RPMCLLFEFM ARGDLNEFLR ISTELSHGDL
           ISDL-KHQNI VCILGVILNK EPYCMLFEYM ANGDLHEFLI ENKSLLQLEF
           ---------- ---------- ---------- ---------- ----------
           LPLM-ECPAL LSYFGYDERR MEYQLVLSLA PLGCLQDWLI -ANTLTFSEC
           LSRL-NDPNI VKLLGACLKD EPICIVLDYK FSTDLNQFLQ QHNSLSYGCL
           TVLM-RHENI LGFIAADIKW TQMLLITDYH ELGSLYDYLQ -KRVLNPHML
           MKRF-DHNNI VRLLGVCLQS EPVYTVMEFM LYGDLKTYLL EDSDISNKRL
           TVML-RHENI LGFIAADNKW TQLWLVTDYH ENGSLFDFLT -SRSIDTKTM
           TVLM-RHENI LGFIAADIKW TQMLLITDYH ELGSLYDYLQ -KRVLNPHML
           MKEF-DTYHV VRLLGVCSSG QPALVVMELM EKGDLKSYLR RKD-VPYSRI
           MKEF-HTHHV VRLYGVVSVG QPTLVIMELM ANGDLKSYLR SPQPPTLKQI
           ISDL-KHQNI VCILGVVLNK EPYCMLFEYM ANGDLHEFLI EGKSLSQLEF
           MAKF-NHPNI VHLIGVCFDR HPRFIVLELL AGGDLKNFLR RPSPLTMKDL
           LQEV-NHPNV IRLLGACTKG DSPLLIIEYC QYGSLKNYLR AVEPITVKDI
           TVLM-RHDNI LGFIAADIKW TQMLLITDYH EMGSLHDYLS -MSVINPQKL
           TIML-RHENI LGFIAADNKW TQLWLVTDYH ENGSLFDFLT -ARCVDPDTM
           MKQF-NTHHV VRLLGVVSQG DPTLVIMELM ANGDLKSYLR SPQPPTLRQI
           MIHLgPHPNV VNLLGAITKR RELMVIVEYC PYGNLQDYLM NQTTVTTTDL
           MVHLgQHLNV VNLLGAVTKM ---------- ---------D EAMSVTTTDL
           LPRM-NHPNI LQFIGCEKRN TDFWLITAYC SHGSLCDYLK -SHTVTWPEL
           MAKF-NHPNI VHLIGVCFDR HPRFIVLELL AGGDLKNFLR RPSPLTMKDL
           LKAVgKHPNI VGIVGYSTRS NQMMLLIEYC SLGSLQNFLR PRIPLKYADL
           MASV-EHVNL LKLLAVCM-S SQMMLITQLM PLGCLLDYVR NRDKIGSKAL
           MIHLgPHPNV VNLLGAITKR RELMVIVEYC PYGNLQDYLM NQTTVTTTDL
           LAEF-DHPNI VKLLGVCAIG RPMCLLFEFM ARGDLNEFLR ITTELSHGDL
           MGQF-EHPNV IFLQGVVTRS NPVMIITEYM ENGSLDTFLR NDGKFQTIQL
           MASV-EHPNL LKLLAVCM-T SQMMLITQLM PLGCLLDYVR NKDKIGSKAL
           LAEF-DHPNI VKLLGVCAIG RPMCLLFEFM ARGDLNEFLR ISTELSHGDL
           MKRF-DHNNI VKLLGVCLQT EPVYTVMEFM LYGDLKTYLL EDSDISPKRL
           LQEV-THPNV IRLLGACTKG DSPLLIIEYC LYGSLKNYLR TIEPITVKDI
           LARL-SDQNV MKLIGACLKD EPICIVLDYK FSTDLNQFLQ ETGSLQHNSL
           LNTI-RHDNI LALYGYSING EKPCLVYQLM KGGSLDSRLR SKQPFTWQQR
           TIML-RHENI LGFIAADNKW TQLWLVTDYH ENGSLFDFLT -ARCVDPDTM
           VPLM-ESPAL LTYFGCDERR IEYMLVLSLA PFGCLQDWLA -DNRMPFSIF
           TVLL-RHENI LGYVGSDMTC TQLWLITHYY PQGSLFDYLN -RTAISTHQM
           MKIIgRHINI INLLGCCSQN GPLYVIVEYA PHGNLKDFLY PQHVITEKDL
           MKMIgKHVNI INLLGCCCKD GPLYVIVEYA PHGNLKDFLR EKKILTQKEL
           MVHLgQHLNV VNLLGAVTKK RELMVIVEYC RFGNVQNFLL RHRTYFIDQ-
           MKMIgKHVNI INLLGCCCKD GPLYVIVEYA PHGNLKDFLR EKKILTQKEL
           MGQF-DHPNV IYLQGVVTRS NPVMIITEYM ENGSLDTFLR NDGKFQTLQL
           MKKF-NHKNI IKLLGVCLQT EPIYTIMEFM LYGDLKTYLL DESDISSKRL
           ---------- ------QSKQ DEICMVNNQC YYKELCSEKR EEYIITSRQL
           TIML-RHENI LGFIAADNKW TQLWLVTDYH ENGSLFDFLT -ARCIDTKTM
           --QF-DHPNV IYLQGVVTRS NPVMIITEYM ENGSLDTFLR NDGKFQTLQL
           TILL-RHENI LGYIGSDMTC TQLWLITHYY PLGSLYDHLN -RAALTHHQM
           LQEV-SHPNV IKLLGACTQS EAPLLIIEYA RYGSLRSYLR GVEPVNVKMM
           MKIIgRHINI INLLGCCSQN GPLYVIVEYA PHGNLKDFLY PAHVITEKDL
           MAKF-NHPNI VHLIGVCFDR HPRFIVLELL AGGDLKNFLR RPSPLTMKDL
           TVML-RHENI LGFIAADNKW TQLWLVTDYH ENGSLFDYLT -THPVDTNTM
           TVLL-RHENI LGYIGSDMTC TQLWLITHYY PLGSLFDHLN -RTALSHHQM
           MVHLgQHLNV VNLLGAVTKM DTCATVMTTV PEDM-----S EAMTVTTVDL
           TVML-RHENI LGFIAADNKW TQLWLVTDYH ENGSLFDYLT -THTVDTNTM
           TVLL-RHENI LGFIGSDMTC TQLWLMTHYY PQGSLFDHLN -RNALSHNDM
           MASV-EHPNL LKLLAVCM-T SQMMLITQLM PLGCLLDYVR NKDKIGSKAL
           LAQL-SDPNV ARLVGACLRD EPICIVQDYS HCGDLNQFLQ AKKSLSFGCL
           TVLM-RNENI LGFIAADIKW TQMLLITDYH ELGSLHDYLQ -KRVLNPHML
           MVHLgQHLNV VNLLGAVTKI ---------- ---------D PARTVNTTDL
           MKEF-DTYHV VRLLGVCSRG QPALVVMELM KKGDLKSYLR N---VTYGRI
           MKMIgKHINI INLLGCCSQG GPLWVIVEYA PHGNLKDFLK STQHLGEKEL
           LPRM-NHPNI LEFIGCEKRS TDFWLITAYC ENGSLCDFLK -AHTVSWTEL
           IPLM-ESPAL LSYFGCDERR IEYLLVLSLA PLGCLQDWLT -DNRMPFGVF
           LPRM-RHPNI LEFLGVEKHK PEYWLISTYQ HNGSLCDYLK -SHTISWPEL
           LQEV-AHPNV IRLLGACTKG DSPLLIMEYC QYGSLKNHLR AIEPITVKDI
           MGQF-DHPNV IYLQGVVTRS NPVMIITEYM ENGSLDTFLR NDGKFQTLQL
           ---------- ---------- ---------- ---------- RPSPLTMKDL
           MAKF-NHPNM VHLIGVCFDR QPYYIVLELL AGGDLQKFLR RPSLLTMKDL
           ISDL-KHDNI VCILGVVLKE EPLCMLFEYM AQGDLHEFLI EGKSLSQLQF
           MGQF-DHPNV IYLQGVVTRS NPVMIITEYM ENGSLDTFLR NDGKFQTLQL
           LAEF-DHTNI VKLLGVCALG RPMCLLFEYM SPGDLSEFLR NRQHLDELQL
           MKSVgCHPNV VCIVGQYTRV TKMMLLTEYC SGGNLLNFLR EKQPISSKQL
           ---------- ---------- ---------- ---------- -----NSGQL
           MKLIgKHFNI INLLGCCCKD GPLFVIVEYA AHGNLKEFLR DQRILTPKQQ
           LPRM-NHPNI LQFIDCEKRN TDFWLITAYC NHGSLCDYLK -SHTVTWQEL
           TVLM-RHENI LGFIAADIKW TQMLLITDYH EMGSLHDYLS -TSVINPQKL
           LSRL-NDPNV AKLIGACLKD EPICIVLDYK FGTDLNQFLQ QHNSLSYGCL
           LPRM-NHPNI LQFIGCEKRN TDFWLITAYC SHGSLCDYLK -SHTVTWPEL
           LPLM-DCPAL LSYFGYDERR MEYQLVLSLA PLGCLQDWLI -ANSTDFAQC
           VPLM-ESPSL LAYFGSDERR IEYMLVLSLA PLGCLQDWLT -DNSVPFSTF
           ---------- ---------- ---------- ---------- ----------
           LARL-NDANV ARLVGACLRD EPICIVQDYS NCLDLNQFLQ ANKSLSYGCL
           LAEF-DHPNI VRLLGVCALG RPMCLLFEYM APGDLSEFLR DRLQLNELHL
           MKMIgKHVNI INLLGCCCKD GPLYVIVEYA PHGNLKNFLR EKKILTQKEL
           LRAVgRHPNI VGIVGYSTRS NRMMLLTEYC GLGSLQNYLR ERQPLKYADL
           MKMIgKHVNI INLLGCCCKD GPLYVIVEYA PHGNLKDFLR EKKILTQKEL

           LDFASQIATG MDFLARNKVV HRDLAARNVL IGAGRVVKIS DFGLSRDVYQ
           LEFARQVAVG MEFLAKNRVV HRDLAARNVL VCSNRIVKIS DFGLSRDIEN
           ---------- ---------- ---------- ---------- ----------
           LNWSTQIAKG MSYLEERRLV HRDLAARNVL VQTPSLVKIT DFGLAKLLES
           KTLALSLASG LAHLHTEAIS HRDIKSKNIL VKRNGQCAIA DFGLAVKYDE
           LTFAWQICKG MAYLSELKLV HRDLAARNVL LADGKICKIS DFGLTRDVYE
           CRIAESMANG LAHLHEESIA HRDFKSKNVL LKGDLTACIA DFGLAMIFGK
           VWICLSIANG LVHLHTEAMA HRDLKSKNIL VTSNGSCVIA DFGLAVTHGQ
           LLISQQICDG MEYLASHHYV HRDLAARNCL VGESLTVKIS DFGLSRDISD
           LFCALDVAKG CRYMESKRFI HRDIAARNCL LSSKGPGKIA DFGMSRDIYR
           TMMALDVSRA LSYLAEQKYV HRDLACRNCM VNAQRVVKLG DFGMARPTND
           LLISQQICDG MEYLASHHYV HRDLAARNCL VGDNLTVKIS DFGLSRDISD
           ATICLSIANG LVHLHTEAIA HRDLKTKNIL VRINGSCVIA DFGLAVTHNK
           LNIAFQIASG MVYLSERKFV HRDLATRNCL IDDNMVVKIA DFGLSHKIQD
           LKIAMQISEG MEYLSGHHYV HRDLAARNCL VNDGLIVKIS DFGLSRDISD
           ---------- ---------- ---------- ---------- ----------
           CGMLRSITRG ISHLHTECVA HRDINTRNVL VQADLSCCIA DFGFALKVAM
           IYIATQIASG MKYLEQMNVV HRDLATS-CL VGPQLEIKIC TLGTVINRHL
           KTLALSLASG LAHLHTEAIS HRDIKSKNIL VKRNGQCAIA DFGLAVKYDE
           TMMALDVSRA LSYLAEQKYV HRDVACRNCM VNAQRVVKLG DFGMARPTND
           VEMAYSIATG LAHLHMDAIA HRDLKSKNIL VKSNLTCCIG DLGLAVRHDT
           KTLALSLSSG LAHLHTEAIS HRDIKSKNIL VKRNGQCAIA DFGLAVKYDE
           FQMAIEIADG MAYLAAKKFV HRDLAARNCM VAADLTVKIG DFGMTRDITD
           YQMAIEIADG MAYLAAKKFV HRDLAARNCM VAEDLTVKIG DFGMTRDITD
           LQIALQISEG MQYLSAHHYV HRDLAARNCL VNEGLVVKIS DFGLSRDISD
           IFCALDVAKG CRYMESKRFI HRDIAARNCL LSSKGPGKIA DFGMARDIYR
           LSFAWQISKG MAYLTDIKLV HRDLAARNVL LAEGKVCKIS DFGLTRDVYE
           QLLAFSLASG LAHLHDEAIA HRDIKSKNIL VKRNGQCAIA DFGLAVKYDV
           LEMAFSIATG LAHLHMDAIA HRDLKSKNIL VKSNLTCCIG DLGLAVRHDT
           IQMAIEIADG MAYLSAKKFV HRDLAARNCM VADDMTVKIG DFGMTRDITD
           ISWSAQIACG MEYLAHRLVI HGDLAARNIL LGENNVVKIC DFGLARSVYH
           ISWAFQVARG MDYLSSKKVL HGDLAARNIL LCEDNVVKIC DFGLARSMGD
           CRIAESMSRG LMHLHEESIA HRDFKSKNVL LKDDLTACIA DFGLALIFGK
           IFCALDVAKG CRYMESKRFI HRDIAARNCL LSSKGPGKIA DFGMARDIYR
           LDIAQQVAVG MEFLAQNKVV HRDLAARNVL ISVDRSIKIA DFGLSRDVHE
           LNWSTQIAKG MSYLEEKRLV HRDLAARNVL VQTPSLVKIT DFGLAKLLDS
           ISWSAQIACG MEYLAHRLVI HGDLAARNIL LGENNVVKIC DFGLARSVYH
           LSIASQIASG MVYLSERKFV HRDLATRNCL IDDNMVVKIA DFGLSHKIQD
           IGMLRGIAAG MTYLSDMNYV HRDLAARNVL VNSLLVCKIA DFGLSREIEN
           LNWSTQIARG MAYLEERRLV HRDLAARNVL VQTPSSVKIT DFGLAKLLDS
           LNIAHQIASG MVYLSERKFV HRDLATRNCL IDDHMVVKIA DFGLSHKIQD
           TMMALDISRA LSYLAEQKYV HRDVACRNCM VNAQRMVKLG DFGMARPTND
           LSFAWQISKG MAYLTEIKLV HRDLAARNVL LAEGKVCKIS DFGLTRDVYE
           SKFGVMDESR VDPCHEMS-- --------CL VGPQLEIKIC TLGTVINRHL
           LCIALGTAKG IYFLHTAPLI HGDIKPANIL LDQCLQPKIG DFGLAREGID
           LEMAFSIATG LAHLHMDAIA HRDLKSKNIL VKSNLTCCIG DLGLAVRHDT
           CKMGKSIANG LAHLHTECIC HRDLNSRNIL VKADLSCCIC DLGFALKTAL
           ITICLSIANG MVHLHTEAIA HRDLKTKNIL IRANGTCVIA DFGLAVMHNK
           VKFAHQIARG MDYLASRRCI HRDLAARNVL VSDDYVLKIA DFGLARDITD
           ISFAYQIARG MEHLASRRCI HRDLAARNVL VSDGYVMKIA DFGLARDIQE
           ---------- ---------- ---------- ---------- ----------
           ISFAYQIARG MEHLASRRCI HRDLAARNVL VSDGYVMKIA DFGLARDIQE
           IVMLRGIASG MSYLSDMNYV HRDLAARNVL VNAQLICKIA DFGLSREIEN
           TMYAMDVASG LAYLAEQKYV HRDIACRNCL VNSQRVVKIG DFGMARPTYC
           LEFAKQIAIG MEFLARNKVV HRDLAARNVL VCYDKAVKIS DFGLSRDIYQ
           VEMAYSIATG LAHLHMDAIA HRDLKSKNIL VKSNLSCCIG DLGLAVRHDT
           IGMLRGIAAG MSYLSDMNYV HRDLAARNVL VNSSLVCKIA DFGLSREIEN
           AIICLSIANG LVHLHTEAIA HRDLKTKNIL VRINGTCVIA DFGLAVTHNR
           LTFAWQICKG MSYLTELKLV HRDLAARNVL LADGKICKIS DFGLTRDVYE
           IKFAHQIARG MDYLASRRCI HRDLAARNVL VSDDYVLKIA DFGLARDITD
           IFCALDVAKG CRYMESKRFI HRDIAARNCL LSSKGPGKIA DFGMARDIYR
           LNMSLSIATG LAHLHMDAIA HRDLKSKNIL VKSNLSCAIG DLGLAVRHDS
           ATICLSIANG LVHLHTEAIA HRDLKTKNIL VRINGSCVIA DFGLAVTHNK
           ISWAFQVARG MDYLSSKKVL HGDLAARNIL LCEDNVVKIC DFGLARSMGD
           LNMALSIATG LAHLHMDAIA HRDLKSKNIL VKSNLSCAIG DLGLAVRHDS
           IWICLSIANG LVHLHTEAMA HRDLKSKNIL VTANGTCVIA DFGLAVTHGQ
           LNWSTQIARG MAYLEERRLV HRDLAARNVL VQTPSCVKIT DFGLAKLLDS
           VYIATQIASG MKHLEQMNFV HRDLATRSCI IGPELCVKVC SIGTVINRLE
           KTLAHSLASG VAHLHTESIA HRDIKSKNIL VKRNGQCAIA DFGLAVKYDT
           VCWASQIACG MEYLASRKVL HGDLAARNIL LCDDNVVKIC DFGLARSMSD
           YQMAIEIADG MAYLAAKKFV HRDLAARNCM VADDLTVKIG DFGMTRDITD
           TKFAFQIARG MEYLASRRCI HRDLAARNVL VSDGYVMKIA DFGLARDITE
           CKIATTMARG LTHLHEESIA HRDFKSKNVL LKADLTACIA DFGLALVFGK
           CRMGKSVANG LAHLHTECVC HRDLNSRNIL VKADLSCCIC DLGFALKTAL
           CRIAESMANG LAHLHEESIA HRDFKSKNVL LKSDLTACIA DFGLAMIFGK
           LSFAWQISKG MAYLTEIKLV HRDLAARNVL LAEGKVCKIS DFGLTRDVYE
           IGMLRGIAAG MSYLSDMNYV HRDLAARNVL VNSSLVCKIA DFGLSREIEN
           IFCALDVAKG CRYMESKRFI HRDIAARNCL LSSKGPGKIA DFGMARDIYR
           LFCALDVAKG CRYMESKRFI HRDIAARNCL LSSKGPGKIA DFGMSRDIYR
           LLIAQQICDG MEYLASHHYV HRDLAARNCL VGDNLTVKIS DFGLSRDISD
           IVMLRGIASG MSYLSDMNYV HRDLAARNVL VNAQLICKIA DFGLSREIEN
           LHMASDVASG MLYLSERKFV HRDLATRNCL INEQMTVKIA DFGLSHKIQD
           IEFARQIAYG MEFLARNRVV HRDLAARNIL VSDGATVKIS DFGLSRDIEN
           LEFSRQIALG MEFLARNKVV HRDLAARNVL VCDSNTVKIA DFGLSRDIEN
           ISFAFQIARG MEHLSSMQCI HRDLAARNVL VTEGLVMKIA DFGFARDIRE
           CRIAESMSRG LMHLHEESIA HRDFKSKNVL LKDDLTACIA DFGLALIFGK
           QLLAYSLASG LAHLHDEAIA HRDIKSKNIL VKRNGQCAIA DFGLAVKYDE
           IYIATQIASG MKYLEQMNVV HRDLAARSCL VGPQLEIKIC TLGTVINRHL
           CRIAESMSRG LMHLHEESIA HRDFKSKNVL LKDDLTACIA DFGLALIFGK
           CGMLRSITRG LSHLHTECVA HRDLNSRNIL VQADLSCCIA DFGFALKVAM
           CRMGKSIANG LAHLHTECIC HRDLNSRNIL VKSDLSCCIG DLGFALKTTL
           ---------- ---------- ---------- ---------- ----------
           VYIATQIASG MKHLEQMNFV HRDL------ ---------- ----------
           LQMAANIAAG MLYLSERKFV HRDLATRNCL INEHMAVKIA DFGLSHKIQD
           ISFAYQIARG MEHLASRRCI HRDLAARNIL VSDNYVMKIA DFGLARDIQE
           LDIAQQVAVG MDFLAQNKIV HRDLAARNVL ISMDLTIKIA DFGLSRDVHE
           ISFAYQIARG MEHLASRRCI HRDLAARNVL VSDGYVMKIA DFGLARDIQE

           DNQYRKRGAG KIKWLALESL T-HQMYTTQS DVWSFGILLY EICTGGNPYP
           LYRKTGTGKL PIKWLALESL T-HQVYTSQS DVWSFGVLLY EICTGGNPYP
           ---------- ---------- ---------- ---------- ----------
           NEYKAAGGKM PIKWLALECI R-HRIFSSKS DVWAFGVTIW ELLTGQRPHE
           IEIANNTRVG TRRYMAPEAL NTVFESFKQA DMYSLGLVFW EMARRCLPYQ
           DDAKRSRDRV PVKWMAPESL A-DHVYTSKS DVWSFGVLCW ELITGASPYP
           PCGDTHGQVG TRRYMAPEVI NFNRDAFLRI DVYACGLVLW EMVSRCLPFE
           LDLGNNPKVG TKRYMAPEVL DECFEALRRT DIYAFGLVLW EVCRRTVPFY
           YYRVQSKSLL PVRWMPSESI L-YGKFTTES DVWSFGVVLW EIYSGLQPYY
           SDYKGGKAML PIKWMPPEAF L-DGIFTSKT DVWSFGILLW EVFSGRSPYP
           YYRFNRKGML PVRWMAPESL A-LGIFTPAS DVWSYGVLLY EIISGSFPYQ
           YYRVQSKSLL PVRWMPSESI L-YGKFTTES DVWSFGVVLW EIYSGLQPYY
           IDMGNTARVG TKRYMAPEVL DECFESLRKA DIYAIGLMFW EICRRTVPFY
           YYKGDENDAI PIRWMPLESI L-YNKYTIES DVWAYGVCLW EIFSAMQPYY
           YYRVQSKSLL PVRWMPSESI L-YGKFTTES DIWSFGVVLW EIYSGMQPYC
           ---------- --RWMAWESV L-MGKFTSKS DVWSFAVTLW EILTREQPFE
           AETKSINEVG TLRYMAPELL EDCETSLKQM DVYALGLVLW EVATRCSDFY
           EGAGRQSQPM PIRWMAWESV L-MGKFTSKS DVWSFAVTLW EILTREQPFE
           IEIANNTRVG TRRYMAPEAL NTVFESFKQA DMYSLGLVFW EMARRCLPYQ
           YYRFNRRGML PVRWMAPESL G-LGIFTPAS DVWSYGVLLY EIITGSFPFQ
           VDIPSTHRVG TKRYMAPEVL DNQFDSFKRA DVYAFGLVLW EIARRCLPFY
           IQIAPNTRVG TRRYMAPEAL NKIFEGFKQA DMYSLGLVFW EMARRCLPYQ
           YYRKGTKGLL PVRWMPPESL R-DGVYASSS DVFSYGVVLW EMATASQPYQ
           YYRKGTKGFL PVRWMAPESL K-DGMFSSSS DVFSYGVVLW EMATASQPYQ
           YYRVQSKSLL PVRWMPSESI L-YGKFTTES DVWSFGVVLW EIYSGMQPYY
           SDYKGGKAML PIKWMPPEAF L-DGIFTSKT DVWSFGVLLW EVFSGLMPYT
           DDAKKSKDRV PVKWMAPESL A-DHIYTTKS DVWAFGVLCW ELITGASPYP
           IHIAQNPRVG TRRYMAPEVL SKQFEEFKRA DMYSVGLVLW EMTRRCTPVS
           VDQPSTHRVG TKRYMAPEVL DSQFDSFKRA DVYALGLVLW EIARRCLPFY
           YYRKGTKGFL PVRWMAPESL K-DGIFSSSS DVFSYGVVLW EMATASQPYQ
           RNDHYRKKGS DPKWLALECI D-HADFSTKS DVWSYGILLW ELFSATNPYP
           NYKKSESGKL PIKWLALESL S-DHVFSTYS DVWSFGIVLW ELFSSKVPYP
           PCGDTHGQVG TRRYMAPEII NFTRDAFLRI DVYACGLVLW ELVSRCLPFE
           SDYKGGKAML PIKWMPPEAF L-DGIFTSKT DVWSFGVLLW EVFSGLMPYT
           NVYRKSGGSG KIKWLALESL T-HQVYTSQS DVWSFGVLLY EITTGGMPYP
           NEYKAAGGKM PIKWLALECI R-NRVFTSKS DVWAFGVTIW ELLTGQRPHE
           RNDHYRKKGS DPKWLALECI D-HADFSTKS DVWSYGILLW ELFSATNPYP
           YYKGDENDAI PIRWMPLESI L-YNKYTIES DVWAYGVCLW EIFSAMQPYY
           ASDAYTTRGG KIRWTAPEAI A-FRKFTSAS DVWSYGVVLW EVMSGERPYW
           DEYRAAGGKM PIKWLALECI R-HRVFTSKS DVWAFGVTIW ELMTGARPYE
           YYKGDENDAI PIRWMPLESI L-YNKYTIES DVWAYGVCLW EIFSAMQPYY
           YYRFNRKGML PVRWMAPESL A-LGFFTPAS DVWSYGILLY EIITGSFPFQ
           DDAKKSKDRV PVKWMAPESL A-DHIYTTKS DVWAFGVVCW ELITGASPYP
           EGAGRQSQPM PIRWMAWESV LIHGKFTSKS DVWAFAVTLW EILTREQPFE
           AVIEVRQVFG TRIYLPPEFL T-SKKLSTGV DIYSFGVVLL EVFTGRLMAE
           VDQPSTHRVG TKRYMAPEVL DSQFDSFKRA DVYALGLVLW EIARRCLPFY
           AETKSINEVG TLRYMAPEVL EDCESALKQI DVYSLGLVLW ELATRCEDFY
           IDIGNTARVG TKRYMAPEVL DECFDALRKA DIYAIGLIFW EVCRRTPYFD
           YYRKNTNGRL PIKWMAPESL Q-EKFYDSQS DVWSYGILLW EIMTGAQPYP
           YYRKTTTGKL PIRWMAPESL E-EKFYDSQS DVWSFGVLLW EIMTGGNPYS
           ---------- ---------- ---------- ---------- ----------
           YYRKTTTGKL PIRWMAPESL E-EKFYDSQS DVWSFGVLLW EIMTGGNPYS
           ASDAYTTRGG KIRWTAPEAI A-FRKFTSAS DVWSYGVVLW EVMSGERPYW
           FNRKGVRKLF PVRWMPPETL S-LGLFTPGS DIWSFGVVLF EIITGSYPYQ
           QNLYRKTGTG KIKWLALESL T-HQVYTSQS DVWSYGILLY EICTGGNPYP
           VDIPSTHRVG TKRYMAPEVL DNQFDSFKRA DVYAFGLVLW EIARRCLPFY
           ASDAY----- ---------- ---------- ---------- ----------
           IEMSNTARVG TKRYMAPEVL DECFESLRKA DIYAIGLMLW EICRRTL---
           DDAKRSRDRV PVKWMAPESL A-DHVYTSKS DVWAFGVLCW ELITGASPYP
           YYRKNTNGRL PIKWMAPESL Q-EKFYDSKS DVWSYGILLW EIMTGQQPYP
           SDYKGGKAML PIKWMPPEAF L-DGIFTSKT DVWSFGVLLW EVFSGLMPYT
           VDIPSTHRVG TKRYMAPEVL DQHFDSYKRA DVYAFGLILW EIARRCLPYY
           IDMGNTARVG TKRYMAPEVL DECFESLRKA DIYAIGLMFW EICRRTVPFY
           NYKKSENGKL PIKWLALESL S-DHVFSTYS DVWSYGIVLW EMFSAKVPYP
           VDIPSTHRVG TKRYMAPEVL DQHFDSYKRA DVYAFGLILW EIARRCL---
           LDLGNNPKVG TKRYMAPEVL DECFEALRRT DIYAFGLVLW EVCRRTVPYY
           DEYRAAGGKM PIKWLALECI R-HRVFTSKS DVWAFGITIW ELLTGARPYE
           GFTGRQSQPM PIRWMAWESV L-LGKFTTKS DVWSFAVALW EILTREQPYE
           IQIANNSRVG TRRYMAPEVL SNLFEGFKMA DMYSVGLVFW EMARRCLPYQ
           NYKKKGEAPL PFKWLALECI G-DNVFSTYS DVWAYGIVLW ELFSGKVPYP
           YYRKGTKGLL PVRWMPPESL R-DGVYSSAS DVFSFGVVLW EMATAAQPYQ
           YYRKNTNGRL PIKWMAPESL Q-EKKYDSQS DVWSYGVLLW EIMTGDQPYP
           SCGDTHGQVG TRRYMAPEVI NFTRDAFLRI DVYACGLVLW ELVSRCLPFE
           AETKSINEVG TLRYMAPEVL EDCESALKQI DVYSLGLVLW ELATRCEDFY
           PCGDTHGQVG TRRYMAPEVI NFNRDAFLRI DVYACGLVLW EMVSRCLPFE
           DDAKKSKDRV PVKWMAPESL A-DHIYTTKS DVWAFGVLCW ELITGASPYP
           ASDAYTTRV- ---------- ---------- ---------- ----------
           SDYKGGKAML PIKWMPPEAF L-DGIFTSKT DVWSFGVLLW EVFSGLMPYT
           SDYKGGKAML PIKWMPPEAF L-DGIFTSKT DVWSFGILLW EVFSGRSPYP
           YYRVQSKSLL PVRWMPSESI L-YGKFTTES DVWSFGVVLW EIYSGLQPYY
           ASDAYTTRGG KIRWTAPEAI A-FRKFTSAS DVWSYGVVLW EVMSGERPYW
           YYKGDENDVI PIRWMPIESI L-YNKFSLES DVWAFGICLW EIFSFAQPYF
           MYRKTTNGKL PIKWLALESL T-HQVYTSQS DVWSFGIVLY EICTGGNPYP
           LYRKTSNGKL PIKWLALESM T-HQVYTSQS DVWSYGILLY EICTGGSPYP
           YYRRKSDSKL PVRWMAPESL E-ERFYDTRS DVWSFGVVMW EIMTGSHPYP
           PCGDTHGQVG TRRYMAPEII NFTRDAFLRI DVYACGLVLW ELVSRCLPFE
           IHIAQNTRVG TRRYMAPEVL DQQFEEFKRA DMYSVGLVLW EIARRCTPIS
           EGAGRQSQPM PIRWMAWESV L-MGKFTSKS DVWSFAVTLW EILTREQPFE
           PCGDTHGQVG TRRYMAPEII NFTRDAFLRI DVYACGLVLW ELVSRCLPFE
           AETKSINEVG TLRYMAPELL EDCETSLKQM DVYALGLVLW EVATRCSDFY
           AETKSINEVG TVRYMAPEVL EDCESALKQI DVYTLALVLW ELANRCEDFY
           ---------- -IRWMAWESV L-LAKFSTKS DVWSFAVTLW EILTREQPYE
           ---------- ---------- ---------- ---------- ----------
           YYKGDENDFI PIRWMPLESI L-YNKFSLES DVWAYGICLW EVFSFAQPYF
           YYRKTTTGKL PIRWMAPESL E-EKFYDSQS DVWSFGVLLW EIMTGGNPYP
           NVYRKSGGSG KIKWLALESL T-HQVYTSQS DVWSFGVLLY EITTGGMPYP
           YYRKTTTGKL PIRWMAPESL E-EKFYDSQS DVWSFGVLLW EIMTGGNPYS

           HL---AASSL IAELR-RGYR MEKPAGCG-- DELYELMRSC WSAMPVERPN
           LL---STSNL ITKLKS-GYR MEQPSSCA-- DELYALMLSC WSAMPIERPT
           ---------- ---------- ---------- ---------- ----------
           NILAKDIPDL IEMGLK---- LEQPEICS-- LDIYCTLLSC WQLDADLRPT
           DVSFEDMYAV VCVKGVRPPI PLRWQDEEIL VVLSKMMQEC WHPNPAVRLT
           GI----APQN LWSLLKTGYR MDRPENCS-- EAVYSIVRTC WADEPNGRPS
           AELDEVQESV VMKKLRPHLL NSWR-SHMGL SIFCDTMEEC WDHDAEARLS
           DVSFEDMRKV VCIDNYRPSI PNRWSSDSLM TGMSKLMKEC WHQNPDVRLP
           GYSNQEVINM VRARQLLPCP EACP------ SAVYSLMVEC WHEQAVRRPT
           GQHNTQVMEL VVRGGRLGSP TECP------ VSIYKVMADC WNPTPEDRPT
           GMTNNQVLEH VKEGNCLTIP TGVK------ PQLEGLMKAC WNQDYKKRPS
           GYSNQEVINM VRARQLLPCP EACP------ SAVYSLMVEC WHEQAVRRPT
           DCSFEEMRKV VCGDNYRPSI PNRWVSDPLL SGMAKLMREC WHANSNVRLP
           GM---THEEV VKFVKE-GNM LSCPENTP-- LTVYDLMRKC WSRKPADRPS
           GY---SNPEV INLIRSRQLL SC-PDNCP-- TAVYSLMIEC WHEQAVKRPT
           NLKVIENIGH MYQDNKKHIL LPIPVGCP-- REIFDLMCEC WQRNEASRPN
           APGQATPKAP YEQEVGSHPS FDQMQALVVR KVVRDTCEDC WDHDADARLT
           NLKVIENIGH MYQDNKKHIL LPIPVGCP-- REIFDLMCEC WQRNEASRPN
           DVSFEDMYAV VCVKGVRPPI PLRWQDEEIL VVLSKMMQEC WHPNPAVRLT
           GLTNNQVLEH LKNGNTITIP AGVK------ PQLEGLMKAC WNQDYKKRPS
           DVTIEEMRKV VCTDRQRPSI PNRWIASDTL HSISKVMKEC WYQNPAARLT
           DVSFEDMYAV VCVKGVRPPI PQRWQDEEIL VVLSKMMQEC WHPNPAVRLT
           GL---SNEQV LRYVIDGGIM ERPD-NCP-- EVLHKLMHRC WHHRPSARPS
           GL---TNDQV LRYVIDGGVM ERPE-NCP-- DKLYELMRIC WQHRASARPS
           GF---SNQEV INLIRSRQLL SAPE-NCP-- TAVYSLMIEC WHEQSVKRPT
           GLPNRDVMQL VTGGGRLDAP PGCP------ NAIYRIMADC WNPTPEERPT
           GIPPQNLYNL LKQGYR---- MECPKNCS-- EEIYGIVRLC WADDPKQRPS
           GTTFEDMHAV VCVKGFRPPI PSRWQEDDVL ATVSKIMQEC WHPNPTVRLT
           DVKVRLAARV VCVDQHRPSI PSRWIACDTL HAISKVMKEC WYQHPAARLS
           GL---TNDQV LRYVIDGGVM ERPE-NCP-- DNLYNLMRRC WQHRPTARPT
           GM-EIS--KD LVDKLRLGYR MDKPPYAN-- NAIYEIMRQC WKERPTSRPT
           GI---DPNQE LFNKLNDGYR MEKPPYAN-- QEIYEIMLEC WRKSPESRPL
           AETLEEMQEN VVTKKLRPRI YDHWRNHNGL NALCDTMEEC WDHDAEARLS
           GLPNRDVMQL VTGGGRLDAP PGCP------ NAIYRIMADC WNPTPEERPT
           SVSPSDLLQL LRQGHRMKRP EGCT------ QEMFSLMESC WSSVPSHRPT
           NIPAKDIPDL IEVGLK---- LEQPEICS-- LDIYCTLLSC WHLDAAMRPT
           GM-EIS--KD LVDKLRLGYR MDKPPYAN-- NAIYEIMRQC WKERPTSRPT
           GM---THEEV VKFVKE-GNM LSCPENTP-- LTVYDLMRKC WSRKPADRPS
           NWSNQDVIKS IEKGYRLPAP MDCP------ EALYQLMLDC WQKQRTHRPT
           DVPAKDVPEL IEMGGKLPQP DHIS------ LDVYMILISC WHLNADARPT
           GM---THEEV VKFVKEG-NM LGCPENTP-- LTVYDLMRKC WSRKPNDRPS
           GMTNNQVLEH IKKGHSVTIP TGVK------ PQLEGLMKAC WNQDYKKRPM
           GIPPQNLYTL LKQGYRMECP KN----CS-- EEIYSIVRSC WTDDPKLRPT
           NL---SDEKV IENIGHMYQD NKKHMVLPIP REIFDLMCEC WQRNENSRPN
           CTLQNDQQNL LKYVKAKCLQ PQQNRLDLFD LCAIEVGLKC AASNPQDRPS
           DVV------- ---------- ---------A HAISKVMKEC WYQHPAARLS
           PDSFEQMQVL VSRNKTRPRF PPTYENSVAA KVVKDTCEDC WDNDAEARLT
           -YSFEEMRKV VCVDNYRPSV QNRWTSDPFL ASMSKLMREC WHMNPNVRLP
           AI--MSAEEL YSYLMSGQRM EKPA-KCS-- MNIYILMRQC WHFDASARPP
           SIPTW--DNL LEHLKKGKRL -EQPPLCS-- IDIYLFMREC WHYRPEERPT
           ---------- ---------- ---------- ---------- ----------
           SIPTW--DNL LEHLKKGKRL -EQPPLCS-- IDIYLFMREC WHYRPEERPT
           NWSNQDVIKS IEKGYRLPAP MDCP------ EALYQLMLDC WQKQRTHRPT
           GLTNNQVLDF VKAGN--TLQ IPSGVK---- PQLEGLLKSC WSQDVSKRPT
           LL---STCDL IMELKR-GYR MEKPDSC--S KELYELMLSC WSALPIDRPT
           DVTIEEMRKV VCTDRQRPSI PNRWIASDTL HSISKVMKEC WYQNPAARLT
           ---------- ---------- ---------- ---------- ----------
           ---------- ---------- ---------- ---------- ----------
           GIA----PQN LWSLLKTGYR MERPENCS-- EAVYSVVRTC WADEPNARPS
           TI--MSAEEL YTYLMSGQRM EKP-AKCS-- MNIYILMRQC WHFNADDRPP
           GLPNRDVMQL VTGGGRLDAP QGCP------ MAVYRIMAEC WNPTPEERPT
           DVSIEEMKKV VCIEKCRPNI PNRWHASDVL HNMAKVMKEC WYPNPVARLT
           DCSFEEMRKV VCGDNYRPSI PNRWVSDPLL SGMAKLMREC WHANSNVRLP
           GI---DPNQE LFNKLNDGYR MEKPKFAN-- QELYEIMLEC WRKNPESRPL
           -PSIEEMKKV VCIEKSRPNI PNRWHASDVL HNMAKVMKEC WYPNPVARLT
           DVSFEDMRKV VCIDNYRPSI PNRWSSDSLL AGMSKLMKEC WHQNPNVRLP
           NVPAKDVPEL IEIGHK-L-- -PQPDICS-- LDVYCILLSC WVLDADARPT
           HLSDKSVIEN IGLIYRMHEL LPMPPNCP-- REIYDLMCEC WQRDESSRPS
           DVSFEDMYAV VCVKGVRPPI PQRWQDEDIL VVLSKIMQEC WHPSPAVRLT
           GM---EANQE LYNKLRDGYR MDKPQYSN-- QDIYDIMLNC WNVKPDSRPS
           GL---SNEQV LRYVIDGGVM ERPE-NCP-- DFLHKLMQRC WHHRSSARPS
           HI--LSAEEL YSYLITGQRM EK-PAKCS-- LNIYVVMRQC WHFESCARPT
           AETLEEMQDN VVTKKLRPRI FDPWRHHPGL VAICETMEDC WDHDAEARLS
           SDPSFEQMQV LVSRNKTRPR FPINYEKSVA KVIKDTCEDC WDHDAEARLT
           AELDEVQESV VMKKLRPRLL NSWR-AHPGL NVFCDTMEEC WDHDAEARLS
           GIPPQNLYTL LKQGYRMDCP SNCS------ EEIYSIVRSC WADDPKLRPS
           ---------- ---------- ---------- ---------- ----------
           GLPNRDVMQL VTGGGRLDAP PGCP------ NAIYRIMADC WNPTPEDRPT
           GQHNTQVMEL VVRGGRLGSP TECP------ VSIYKIMADC WNPTPEDRPT
           GYSNQEVINM VRARQLLPCP ESCP------ SAVYSLMVEC WHEQAVRRPT
           NWSNQDVIKS IEKGYRLPAP MDCP------ EALYQLMLDC WQKQRTHRPT
           GL---THAEV IKYIKEGNVL GCPDNT---P LSVYALMRRC WNSKPSERPG
           ML--ETGNLL LELKAG--YR MERPASCC-- EELYELMLSC WRALPSERPT
           AI----STNR LLRYLESGYR MERPKSCS-- ELLYDLMYSC WNLHPGERPT
           SIAWDDLLEF LKQGKR---- LEQPQHCS-- DEVYALMNKC WEFKPGERPP
           AELEEMQENV VTKKLRPRIY ---------- ---------- ----------
           GTTFDDMHAV VCVKGYRPPI PMRWQEDDVL ASVAKIMQEC WHPNPTVRLT
           NLKVIENIGH MYQDNKKHIQ LPIPVGCP-- REIYDLMCEC WQRNENSRPN
           AETLEEMQEN VVTKKLRPRI YDHWRNHNGL NALCDTMEEC WDHDAEARLS
           APGQVTPKAP YEQEVGPHPT FDQMQALVVR KLVRDTCEDC WDHDADARLT
           PENFEQMQVL VSRNKARPTF PAHFGTGLVT QIVRDTCEDC WDHDAEARLT
           HMTDANVIEN IGHIYQDDKM HELLPMLNCP REIYDLMCEC WQRNESSRPN
           ---------- ---------- ---------- ---------- ----------
           GL---THEEV IKYIKEGNVL GCPDNT---P LSVYALMRRC WNRKPSERPG
           SI--PTWDNL LEHLKKGKRM EKPP-LCS-- IEIYLFMREC WHYRPEERPT
           SISPRDLLQL LRQGQRMKQP EGCT------ DEVFALMTSC WCSIPGNRPT
           SIPTW--DNL LEHLKKGKRL -EQPPLCS-- IDIYLFMREC WHYRPEERPT

           FGAIR--
           FSCL---
           -------
           FKQLTN-
           ALRVKK-
           FK-----
           SSCVMER
           ALRIKK-
           FPEIGH-
           FITLLEH
           ASEVS--
           FPEIGH-
           ALRIKK-
           FPLIYQ-
           FSDISH-
           FREI---
           SLC----
           FREI---
           ALRVKK-
           ASEVS--
           ALRIKK-
           ALRVKK-
           FLDII--
           FIDII--
           FTDISN-
           FSNLLE-
           FKHL---
           ALRVKK-
           SLRIKK-
           FMEIIS-
           FWELK--
           FN-----
           SSCVME-
           FSNLLE-
           FSALKH-
           FKQLT--
           FWEL---
           FPIIFQ-
           FASITQ-
           FTTL---
           FHVIYQK
           ASEVCE-
           FKYL---
           FREI---
           MDEVV--
           SLRIKK-
           ALCVQ--
           ALRIKK-
           FTEIVE-
           FSEIVQH
           -------
           FSEIVQH
           FASIVS-
           ALEIIE-
           FTSIHN-
           ALRIKK-
           -------
           -------
           FKYL---
           FTEIVE-
           FSNLLE-
           ALRIKK-
           ALRIKK-
           FAELE--
           ALRIKK-
           ALRIKK-
           FKQLAE-
           FREI---
           ALRVKK-
           FKDLKS-
           FLDII--
           FAELVES
           SSCVLE-
           ALCVQ--
           SSCVMER
           FKHL---
           -------
           FSNLLE-
           FTSLLEH
           FPEIGH-
           FASIVS-
           FAEIN--
           FSTVTN-
           FSKIVH-
           FSEI---
           -------
           ALRVKK-
           FREI---
           SSCVME-
           SLC----
           AMCVQE-
           FREI---
           -------
           FAEIN--
           FSEIVQH
           FAQLKQQ
           FSEIVQH
